# Supplementary material for: Disodium dihydrogen pyridine-2,3,5,6-tetra­carboxyl­ate trihydrate
Source: Acta Crystallogr Sect E Struct Rep Online. 2010 Apr 14;66(Pt 5):m524. doi: 10.1107/S1600536810012870 (PMC2979161; doi:10.1107/S1600536810012870)
Supplement: Supplementary file 2 [file e-66-0m524-Isup2.hkl]

# 
# h,k,l, Fc-squared, Fo-squared, sigma(Fo-squared) and status flag 
# 
data_I
_shelx_title ' Na2(H2pdtc)3H2O-030304-3 in P-1' 
_shelx_refln_list_code          4 
_shelx_F_calc_maximum      160.90 
_exptl_crystal_F_000       360.00 
_reflns_d_resolution_high  0.8410 
 
loop_ 
 _symmetry_equiv_pos_as_xyz 
 'x, y, z' 
 '-x, -y, -z' 
 
_cell_length_a     5.5844 
_cell_length_b     6.6770 
_cell_length_c    18.6308 
_cell_angle_alpha  81.338 
_cell_angle_beta   86.772 
_cell_angle_gamma  68.363 
 
_shelx_F_squared_multiplier     1.000 
 
loop_ 
 _refln_index_h 
 _refln_index_k 
 _refln_index_l 
 _refln_F_squared_calc 
 _refln_F_squared_meas 
 _refln_F_squared_sigma 
 _refln_observed_status 
   1   0   0      555.44      538.03      4.02 o 
   2   0   0     1589.85     1587.17     17.71 o 
   3   0   0      126.02      122.21      3.06 o 
   4   0   0      106.51      104.70      4.02 o 
   5   0   0      446.69      484.99      8.19 o 
   6   0   0        0.02        0.00      1.64 o 
  -5   1   0       32.09       31.55      2.28 o 
  -4   1   0        0.07        1.78      1.62 o 
  -3   1   0      121.76      122.46      4.00 o 
  -2   1   0      100.71       95.27      4.64 o 
  -1   1   0      209.04      214.15      4.00 o 
   0   1   0      131.85       99.91      1.69 o 
   1   1   0      569.10      554.70      6.91 o 
   2   1   0        5.00        4.57      0.80 o 
   3   1   0      157.49      133.37      1.70 o 
   4   1   0      339.09      330.09     16.34 o 
   5   1   0        3.29        2.61      1.56 o 
   6   1   0        4.04        3.75      1.42 o 
  -5   2   0        1.56        1.66      1.94 o 
  -4   2   0        2.97        2.69      1.38 o 
  -3   2   0      453.84      463.08     11.38 o 
  -2   2   0       25.87       28.24      2.74 o 
   0   2   0      753.92      841.85     11.38 o 
   1   2   0     1671.69     1818.71     45.33 o 
   2   2   0        1.11        2.54      0.33 o 
   3   2   0        1.45        0.43      0.48 o 
   4   2   0      364.69      381.68      5.33 o 
   5   2   0        7.97        5.97      1.49 o 
   6   2   0       77.16       77.03      4.04 o 
  -4   3   0        2.97        0.65      1.67 o 
  -3   3   0        5.34        4.11      2.24 o 
  -2   3   0        4.16        3.37      1.86 o 
  -1   3   0       25.01       24.81      1.94 o 
   0   3   0       16.91       16.96      0.92 o 
   1   3   0      444.93      468.15      3.67 o 
   2   3   0       11.14        8.41      0.63 o 
   3   3   0      333.31      348.99      4.74 o 
   4   3   0        0.84        0.76      0.70 o 
   5   3   0       37.67       33.74      1.90 o 
   6   3   0        0.41        0.02      0.73 o 
  -4   4   0        6.38        5.51      1.83 o 
  -3   4   0       72.51       73.18      4.47 o 
  -2   4   0        5.90        7.04      2.31 o 
  -1   4   0      183.02      172.22      3.73 o 
   0   4   0      500.48      530.66     10.54 o 
   1   4   0      325.45      329.01      3.57 o 
   2   4   0       92.91      100.20      1.94 o 
   3   4   0      571.92      578.79      3.98 o 
   4   4   0      210.50      233.56      2.10 o 
   5   4   0       18.21       21.95     13.60 o 
   6   4   0       24.58       34.36      4.85 o 
  -3   5   0        0.62        0.39      2.31 o 
  -2   5   0       46.07       44.30      3.50 o 
  -1   5   0       42.49       38.25      1.91 o 
   0   5   0       17.87       16.21      1.17 o 
   1   5   0       75.62       78.41      2.77 o 
   2   5   0        1.63        2.43      1.06 o 
   3   5   0     1271.86     1204.46     14.49 o 
   4   5   0     1948.36     1877.49     22.03 o 
   5   5   0       41.09       42.16      4.43 o 
   6   5   0       42.16       44.05      5.06 o 
  -2   6   0       98.32      104.45      4.76 o 
  -1   6   0        6.68        4.62      1.79 o 
   0   6   0        0.01        0.58      1.18 o 
   1   6   0      347.84      381.52      5.21 o 
   2   6   0       86.21       94.55      2.31 o 
   3   6   0      555.71      571.96      5.49 o 
   4   6   0       11.71       16.85      1.61 o 
   5   6   0       41.23       50.59      6.96 o 
   0   7   0       11.16        7.48      4.45 o 
   1   7   0       39.78       36.67      2.60 o 
   2   7   0       77.99       75.40      2.16 o 
   3   7   0      158.95      159.41      2.72 o 
   4   7   0       47.99       50.79      1.90 o 
  -4  -7   1       13.21        8.25      7.69 o 
  -3  -7   1       13.15       14.39      1.25 o 
  -2  -7   1       17.04       21.16      1.45 o 
  -1  -7   1       99.77      113.49      3.05 o 
   0  -7   1       22.72       30.74      3.24 o 
  -5  -6   1        0.76        3.79      3.37 o 
  -4  -6   1      191.78      191.74      5.54 o 
  -3  -6   1       11.03       10.55      2.16 o 
  -2  -6   1        6.60        6.72      1.22 o 
  -1  -6   1       15.40       14.52      2.98 o 
   0  -6   1        1.95        1.33      1.30 o 
   1  -6   1        0.08        1.37      1.62 o 
   2  -6   1        2.66        3.37      2.83 o 
  -6  -5   1        1.53        3.16      5.90 o 
  -5  -5   1        3.57        1.26      2.95 o 
  -4  -5   1      198.03      236.44     11.59 o 
  -3  -5   1      502.00      530.92      8.85 o 
  -2  -5   1       52.35       64.77      2.22 o 
  -1  -5   1        0.03        1.75      1.04 o 
   0  -5   1       89.71       92.84      2.21 o 
   1  -5   1       71.86       78.19      2.11 o 
   2  -5   1        0.41        2.28      2.46 o 
   3  -5   1       11.43        6.62      5.69 o 
  -6  -4   1        0.76        0.42      4.85 o 
  -5  -4   1     1277.94     1266.79     22.55 o 
  -4  -4   1      104.74       99.07      4.64 o 
  -3  -4   1        0.01        1.36      0.82 o 
  -2  -4   1        0.16        0.26      0.83 o 
  -1  -4   1      152.74      153.77      2.31 o 
   0  -4   1      347.02      346.62      7.23 o 
   1  -4   1       88.47       87.22      5.69 o 
   2  -4   1        0.15       -0.56      1.86 o 
   3  -4   1       45.60       44.77      4.64 o 
   4  -4   1        0.67        0.99      2.61 o 
  -6  -3   1       75.04       72.38      3.31 o 
  -5  -3   1      216.86      227.43      3.79 o 
  -4  -3   1       84.00       78.98      1.55 o 
  -3  -3   1       39.27       37.25      0.84 o 
  -2  -3   1     4097.69     4767.53    127.16 o 
  -1  -3   1     2061.01     2208.49     21.38 o 
   0  -3   1      146.55      160.98      2.18 o 
   1  -3   1      163.76      155.34      4.22 o 
   2  -3   1       94.79       91.06      4.43 o 
   3  -3   1      441.57       45.32      4.22 o 
   4  -3   1        9.59       16.40      2.97 o 
  -6  -2   1        0.89        0.41      1.12 o 
  -5  -2   1      101.80       95.08      2.55 o 
  -4  -2   1      288.69      298.10      5.90 o 
  -3  -2   1       89.56       80.19      1.63 o 
  -2  -2   1       13.85       16.25      0.43 o 
  -1  -2   1      253.61      223.62      2.19 o 
   1  -2   1       16.17       10.75      1.90 o 
   2  -2   1       12.95       14.97      2.53 o 
   3  -2   1        8.56       12.44      3.16 o 
   4  -2   1        0.52       -0.63      2.53 o 
   5  -2   1        5.30        5.28      2.00 o 
  -6  -1   1        1.26       -0.77      1.96 o 
  -5  -1   1      299.54      315.15      6.64 o 
  -4  -1   1      389.45      400.28     10.64 o 
  -3  -1   1      727.17      732.00      6.57 o 
  -2  -1   1        3.38        1.20      0.74 o 
  -1  -1   1      807.67      848.82     12.33 o 
   0  -1   1     1385.58     1449.53     15.18 o 
   1  -1   1      627.93      670.70      8.43 o 
   2  -1   1     3208.19     3385.96     39.42 o 
   3  -1   1       12.09       19.18      2.74 o 
   4  -1   1      356.10      347.79      7.80 o 
   5  -1   1        3.60        3.58      2.53 o 
  -6   0   1        0.52       -0.32      1.33 o 
  -5   0   1      150.19      143.32      3.73 o 
  -4   0   1      108.05       97.99      6.43 o 
  -3   0   1       22.57       22.42      1.41 o 
  -2   0   1      459.15      488.57      6.11 o 
  -1   0   1      706.20      629.60      6.74 o 
   1   0   1      574.32      561.95      4.32 o 
   2   0   1      208.38      206.97      2.85 o 
   3   0   1       18.57       13.91      1.90 o 
   4   0   1       92.04       91.94      2.75 o 
   5   0   1       46.30       42.80      2.75 o 
   6   0   1        7.18        4.40      2.34 o 
  -5   1   1       84.90       82.43      3.38 o 
  -4   1   1      167.32      163.22      3.06 o 
  -3   1   1        4.96        4.47      1.32 o 
  -2   1   1     2019.87     2224.36     27.19 o 
  -1   1   1    25889.30    27368.67    343.36 o 
   0   1   1      820.63      905.24     34.22 o 
   1   1   1      577.56      592.49      3.55 o 
   2   1   1     1166.45     1345.34     11.80 o 
   3   1   1       13.20       23.86      1.23 o 
   4   1   1      367.47      430.57     14.75 o 
   5   1   1       10.83        8.54      1.87 o 
   6   1   1        0.51        2.01      2.28 o 
  -5   2   1        0.64        0.56      1.48 o 
  -4   2   1       48.28       51.89      2.75 o 
  -3   2   1        0.34        0.53      1.49 o 
  -2   2   1       38.96       51.53      4.00 o 
  -1   2   1        5.40        8.43      1.90 o 
   0   2   1       25.62       27.00      2.78 o 
   1   2   1      174.32      174.91      2.71 o 
   2   2   1       47.41       55.66      1.05 o 
   3   2   1      293.00      293.09     12.84 o 
   4   2   1        2.11        2.06      0.83 o 
   5   2   1        8.73        7.30      2.07 o 
   6   2   1        1.05        0.59      1.46 o 
  -4   3   1      183.08      189.22      3.92 o 
  -3   3   1      120.85      138.54      3.95 o 
  -2   3   1       66.47       60.89      3.37 o 
  -1   3   1     2235.52     2469.49     30.14 o 
   0   3   1       22.44       22.23      1.18 o 
   1   3   1     1586.45     1628.50     15.39 o 
   2   3   1        2.97        4.04      0.74 o 
   3   3   1      195.84      198.78      3.13 o 
   4   3   1      346.38      343.02      7.12 o 
   5   3   1       48.55       50.63      1.28 o 
   6   3   1       67.21       63.12      2.42 o 
  -4   4   1       16.55       11.16      1.76 o 
  -3   4   1        0.04        5.82      4.64 o 
  -2   4   1        8.91        9.99      3.00 o 
  -1   4   1      151.83      162.93      5.27 o 
   0   4   1      117.24      114.36      3.06 o 
   1   4   1       64.09       66.82      2.21 o 
   2   4   1       93.74      103.27      1.54 o 
   3   4   1      258.14      263.19      2.87 o 
   4   4   1       85.78       81.65      1.59 o 
   5   4   1       43.26       41.89      1.75 o 
   6   4   1       94.75       88.62      6.53 o 
  -3   5   1       16.16       16.56      4.21 o 
  -2   5   1      152.73      172.49      5.69 o 
  -1   5   1      520.19      527.64     10.07 o 
   0   5   1      215.84      210.92     11.91 o 
   1   5   1       32.85       24.93      1.79 o 
   2   5   1      138.00      144.78      2.07 o 
   3   5   1      249.37      262.70      3.99 o 
   4   5   1      115.33      129.46      1.74 o 
   5   5   1      238.21      238.27      2.86 o 
   6   5   1        9.76       12.01      6.74 o 
  -2   6   1       10.42        6.51      7.06 o 
  -1   6   1       18.85       17.99      5.50 o 
   0   6   1        5.67        6.16      0.94 o 
   1   6   1       10.67       11.50      2.03 o 
   2   6   1     1201.46     1215.92     11.61 o 
   3   6   1      929.01      885.01      8.63 o 
   4   6   1      151.16      153.37      3.08 o 
   5   6   1       65.22       68.08      4.85 o 
   0   7   1       17.96        0.00      2.01 o 
   1   7   1        7.01        6.84      1.23 o 
   2   7   1       30.63       31.75      1.98 o 
   3   7   1       26.45       39.63      2.53 o 
   4   7   1        1.37        1.28      1.62 o 
   5   7   1        6.13       10.75      5.90 o 
  -4  -7   2        4.09        2.21      2.09 o 
  -3  -7   2       50.21       43.65      2.28 o 
  -2  -7   2       20.63       23.69      1.91 o 
  -1  -7   2        9.57        9.77      1.61 o 
   0  -7   2        0.03        0.59      1.91 o 
  -5  -6   2       12.76       13.07      4.00 o 
  -4  -6   2        2.63        2.53      1.94 o 
  -3  -6   2      273.67      272.74      2.81 o 
  -2  -6   2        2.38        4.25      1.12 o 
  -1  -6   2      156.15      148.75      2.64 o 
   0  -6   2       16.80       17.23      2.05 o 
   1  -6   2       57.68       68.18      2.92 o 
  -6  -5   2        1.82        5.27      4.00 o 
  -5  -5   2       63.39       71.45      7.59 o 
  -4  -5   2      113.03      113.40      3.58 o 
  -3  -5   2      176.46      162.92      1.71 o 
  -2  -5   2      214.80      210.68      2.64 o 
  -1  -5   2        0.01       -0.09      0.80 o 
   0  -5   2        1.27        2.10      1.14 o 
   1  -5   2        0.02        0.11      1.49 o 
   2  -5   2        1.12       -0.39      2.21 o 
   3  -5   2       19.79       13.89     10.43 o 
  -6  -4   2        0.20       -0.63      3.16 o 
  -5  -4   2      196.93      266.43      8.22 o 
  -4  -4   2      908.58     1021.22     11.25 o 
  -3  -4   2       30.00       27.52      1.06 o 
  -2  -4   2      809.52      822.61      7.82 o 
  -1  -4   2      268.73      270.02      2.87 o 
   0  -4   2     1897.48     2047.73     15.55 o 
   1  -4   2        5.21        3.94      1.86 o 
   2  -4   2      235.92      253.59      4.99 o 
   3  -4   2       55.97       59.59      4.34 o 
  -6  -3   2      222.80      206.02      7.03 o 
  -5  -3   2        1.54        1.07      0.58 o 
  -4  -3   2      163.89      171.79      7.80 o 
  -3  -3   2       65.65       53.05      2.09 o 
  -2  -3   2       98.59      104.92      1.15 o 
  -1  -3   2     1606.57     1552.18     10.09 o 
   0  -3   2      145.59      169.05      3.58 o 
   1  -3   2       47.35       49.32      3.16 o 
   2  -3   2      178.15      179.79      5.69 o 
   3  -3   2       40.04       41.95      7.38 o 
   4  -3   2        6.68        5.32      2.95 o 
  -6  -2   2      223.27      226.42      3.74 o 
  -5  -2   2        2.30        1.14      1.13 o 
  -4  -2   2      275.92      265.62      2.53 o 
  -3  -2   2     1556.11     1700.72     13.83 o 
  -2  -2   2      464.85      503.28      4.99 o 
  -1  -2   2       57.39       63.32      0.83 o 
   0  -2   2     3070.01     3847.99     42.58 o 
   1  -2   2      671.61      697.05      9.49 o 
   2  -2   2      184.42      198.77      5.06 o 
   3  -2   2        1.77        1.69      2.53 o 
   4  -2   2       15.66       12.86      3.58 o 
   5  -2   2        0.06        1.07      1.57 o 
  -6  -1   2       81.03       78.98      2.60 o 
  -5  -1   2        0.07        0.40      1.15 o 
  -4  -1   2       79.55       75.07      2.43 o 
  -3  -1   2        8.74       10.94      0.92 o 
  -2  -1   2      232.38      212.22      1.54 o 
  -1  -1   2      207.67      175.00      1.23 o 
   0  -1   2      116.04      106.17      2.21 o 
   1  -1   2        1.15        3.01      1.30 o 
   2  -1   2       67.46       62.25      2.01 o 
   3  -1   2      103.76      103.28      4.00 o 
   4  -1   2       10.80        9.49      5.06 o 
   5  -1   2        7.38        7.38      2.95 o 
  -6   0   2       74.18       74.26      2.96 o 
  -5   0   2       31.14       31.14      2.00 o 
  -4   0   2       88.65       87.09      1.94 o 
  -3   0   2     1123.41     1135.61      9.98 o 
  -2   0   2     3284.36     3617.76     32.77 o 
  -1   0   2      653.62      671.66      6.08 o 
   1   0   2       79.68       71.81      1.72 o 
   2   0   2     2364.49     2417.51     19.45 o 
   3   0   2        3.16        1.18      1.40 o 
   4   0   2       13.69       11.38      2.74 o 
   5   0   2      154.41      160.42      4.55 o 
   6   0   2       11.95       14.18      3.16 o 
  -5   1   2       12.72       11.74      2.23 o 
  -4   1   2        0.01       -1.20      1.23 o 
  -3   1   2       10.85       11.30      1.14 o 
  -2   1   2      312.28      349.19      3.95 o 
  -1   1   2      197.98      200.65      2.28 o 
   0   1   2      667.61      627.45      8.96 o 
   1   1   2      130.22      144.86      1.87 o 
   2   1   2      246.79      213.93      4.11 o 
   3   1   2     1035.53      978.37     11.59 o 
   4   1   2      154.29      151.36      2.72 o 
   5   1   2       72.70       74.51      2.84 o 
   6   1   2        0.01       -1.38      1.82 o 
  -5   2   2        0.14       -0.15      1.50 o 
  -4   2   2      110.22      127.44      6.18 o 
  -3   2   2       87.45      104.55      2.47 o 
  -2   2   2     4349.30     5173.80     62.18 o 
  -1   2   2     1166.29     1142.00     13.91 o 
   0   2   2      485.43      571.35      9.77 o 
   1   2   2      715.31      704.42      4.96 o 
   2   2   2       78.28       98.72      1.66 o 
   3   2   2     4562.46     5239.78     35.16 o 
   4   2   2       19.30       21.18      2.31 o 
   5   2   2        3.91        4.30      1.22 o 
   6   2   2       65.89       63.59      2.81 o 
  -4   3   2        0.17        0.47      1.56 o 
  -3   3   2        0.06        0.39      0.93 o 
  -2   3   2       35.87       38.15      5.48 o 
  -1   3   2        6.17        6.11      2.32 o 
   0   3   2      588.39      541.36      4.55 o 
   1   3   2       20.90       24.07      0.72 o 
   2   3   2      403.02      405.65      3.15 o 
   3   3   2      133.83      149.55      3.10 o 
   4   3   2      103.90       96.60      1.74 o 
   5   3   2       34.41       34.07      1.55 o 
   6   3   2      200.92      191.34      9.06 o 
  -4   4   2        0.01        0.22      1.16 o 
  -3   4   2       64.63       66.14      6.52 o 
  -2   4   2      207.33      213.95      4.62 o 
  -1   4   2      125.27      129.21      4.85 o 
   0   4   2      174.26      177.73      2.07 o 
   1   4   2      529.25      583.28      3.93 o 
   2   4   2        7.92        8.97      1.37 o 
   3   4   2       13.53       13.36      1.16 o 
   4   4   2      518.11      555.49      4.35 o 
   5   4   2        2.69        3.02      0.76 o 
   6   4   2       37.92       39.16      3.37 o 
  -3   5   2        4.09        5.66      3.05 o 
  -2   5   2       87.50       89.85      4.79 o 
  -1   5   2        0.86        0.74      0.81 o 
   0   5   2       52.92       51.89      1.20 o 
   1   5   2       27.68       25.99      1.67 o 
   2   5   2      125.93      128.94      3.15 o 
   3   5   2       94.85       88.34      3.48 o 
   4   5   2        3.28        2.12      0.87 o 
   5   5   2       31.12       32.75      1.51 o 
   6   5   2       34.60       34.57      4.85 o 
  -2   6   2       12.38        3.92      3.16 o 
  -1   6   2        9.36        3.39      2.09 o 
   0   6   2       53.40       57.53      2.32 o 
   1   6   2       72.04       66.14      4.00 o 
   2   6   2       98.31      126.52      3.06 o 
   3   6   2        2.45       14.77      2.53 o 
   4   6   2      121.62      126.27      2.00 o 
   5   6   2       77.61       78.26      1.53 o 
   0   7   2        8.69        0.00      1.98 o 
   1   7   2      402.81      403.98     14.54 o 
   2   7   2       92.31       89.37      6.11 o 
   3   7   2       53.11       50.80      2.95 o 
   4   7   2        7.28        5.02      1.86 o 
   5   7   2       19.27       23.61      4.00 o 
  -4  -7   3       16.53       -0.42      4.00 o 
  -3  -7   3       15.30       20.16      1.23 o 
  -2  -7   3        1.58        3.46      1.38 o 
  -1  -7   3       31.73       35.79      1.89 o 
   0  -7   3       35.13       38.98      2.08 o 
  -5  -6   3        4.51        2.74      3.37 o 
  -4  -6   3        1.66        1.05      1.86 o 
  -3  -6   3        0.11        0.42      0.98 o 
  -2  -6   3        7.61        5.36      1.43 o 
  -1  -6   3       32.21       34.75      1.79 o 
   0  -6   3       91.64       87.89      2.63 o 
   1  -6   3       29.66       27.82      8.35 o 
  -6  -5   3        0.22       -2.32      5.90 o 
  -5  -5   3        0.23        0.21      2.53 o 
  -4  -5   3        4.77        4.14      2.01 o 
  -3  -5   3        0.09        0.23      0.48 o 
  -2  -5   3       38.05       42.55      1.28 o 
  -1  -5   3       76.98       73.85      1.78 o 
   0  -5   3      148.91      164.17      2.95 o 
   1  -5   3       23.93       24.39      3.16 o 
   2  -5   3       16.44        8.36      8.43 o 
   3  -5   3        0.35        1.88      2.75 o 
  -6  -4   3       28.86       32.04      4.85 o 
  -5  -4   3      418.95      440.95      9.70 o 
  -4  -4   3      756.46      763.81     11.03 o 
  -3  -4   3      246.25      261.88      4.71 o 
  -2  -4   3      358.04      360.58      2.92 o 
  -1  -4   3       57.92       48.55      1.43 o 
   0  -4   3        7.72        9.43      1.18 o 
   1  -4   3        9.82       14.97      4.85 o 
   2  -4   3       91.16       80.52      5.06 o 
   3  -4   3        0.09        0.37      2.01 o 
  -6  -3   3        0.40        1.48      3.58 o 
  -5  -3   3      544.41      628.54     11.80 o 
  -4  -3   3     1349.98     1372.66     13.79 o 
  -3  -3   3       61.35       70.41      2.38 o 
  -2  -3   3     3046.70     3466.59     63.04 o 
  -1  -3   3     1448.44     1649.63     10.70 o 
   0  -3   3      246.36      266.00      4.85 o 
   1  -3   3       47.90       51.64      3.16 o 
   2  -3   3        2.48        2.11      4.22 o 
   3  -3   3      320.22      361.28      8.85 o 
   4  -3   3      149.12      155.13      6.96 o 
  -6  -2   3        9.57        9.58      1.63 o 
  -5  -2   3      141.98      134.80      2.71 o 
  -4  -2   3       26.98       27.48      0.83 o 
  -3  -2   3       22.54       20.24      0.67 o 
  -2  -2   3     2217.77     2388.55     20.16 o 
  -1  -2   3        6.36        9.13      0.87 o 
   0  -2   3       42.71       43.42      1.90 o 
   1  -2   3      166.22      175.16      4.00 o 
   2  -2   3      108.86      111.50      4.22 o 
   3  -2   3        8.31       10.12      5.06 o 
   4  -2   3        0.01       -0.84      4.43 o 
   5  -2   3        4.32        5.27      6.32 o 
  -6  -1   3       20.57       24.59      5.68 o 
  -5  -1   3      168.84      167.35      2.71 o 
  -4  -1   3      482.05      512.24      6.42 o 
  -3  -1   3     2055.94     2133.60     18.20 o 
  -2  -1   3      447.90      481.09      2.94 o 
  -1  -1   3      119.73       86.81      0.94 o 
   0  -1   3      311.83      346.51      3.44 o 
   1  -1   3     2272.86     2425.93     19.45 o 
   2  -1   3      613.24      716.47      7.08 o 
   3  -1   3        5.84        5.48      4.00 o 
   4  -1   3      248.03      243.87      6.74 o 
   5  -1   3       12.91       10.75      3.79 o 
  -6   0   3        1.21       -0.41      2.09 o 
  -5   0   3        0.73       -0.83      1.25 o 
  -4   0   3       13.40       12.34      1.28 o 
  -3   0   3       37.06       34.56      1.20 o 
  -2   0   3      220.92      212.75      2.06 o 
  -1   0   3      258.16      217.09      1.71 o 
   0   0   3       27.86       16.78      0.73 o 
   1   0   3       15.98       12.95      1.58 o 
   2   0   3      585.25      521.46      5.61 o 
   3   0   3        7.21        5.44      1.75 o 
   4   0   3      114.23      111.72      5.06 o 
   5   0   3       62.80       48.64     29.19 o 
   6   0   3        0.04       -0.11      1.79 o 
  -5   1   3        0.01        0.01      1.27 o 
  -4   1   3      181.86      179.70      3.07 o 
  -3   1   3      217.81      237.43      3.30 o 
  -2   1   3      610.30      636.72     13.49 o 
  -1   1   3    16915.45    20853.71    171.00 o 
   0   1   3      135.98      158.08      2.22 o 
   1   1   3       56.83       50.89      2.11 o 
   2   1   3      680.69      618.75      6.41 o 
   3   1   3        6.20       10.01      1.19 o 
   4   1   3       39.82       34.57      3.79 o 
   5   1   3        4.31        5.95      2.48 o 
   6   1   3        0.73        2.22      1.98 o 
  -5   2   3        1.27       -0.10      1.62 o 
  -4   2   3        0.15        0.63      1.42 o 
  -3   2   3      121.54      121.04      2.34 o 
  -2   2   3      247.45      257.12      3.03 o 
  -1   2   3       56.10       59.82      0.84 o 
   0   2   3      522.37      487.71      4.84 o 
   1   2   3        2.25        1.69      0.61 o 
   2   2   3     2926.42     3039.65     37.52 o 
   3   2   3      285.66      310.23      3.62 o 
   4   2   3      193.43      187.60      5.32 o 
   5   2   3        1.59        1.42      1.08 o 
   6   2   3       14.85       12.36      4.22 o 
  -4   3   3       85.82       92.25      5.00 o 
  -3   3   3       92.70       95.10      2.59 o 
  -2   3   3       71.74       63.69      4.85 o 
  -1   3   3     2745.01      212.89      2.32 o 
   0   3   3       14.36       13.32      0.44 o 
   1   3   3     2305.23     2415.14     15.65 o 
   2   3   3     1773.59     2067.27     25.15 o 
   3   3   3      156.87      144.78      1.96 o 
   4   3   3      298.22      300.66      3.20 o 
   5   3   3        5.85        5.06      1.56 o 
   6   3   3      327.48      344.96     11.38 o 
  -4   4   3        0.05        0.66      1.69 o 
  -3   4   3       15.28       13.29      3.33 o 
  -2   4   3        2.43        2.95      1.00 o 
  -1   4   3      176.71      159.86      6.01 o 
   0   4   3       73.27       69.03      1.18 o 
   1   4   3      439.58      443.24      3.69 o 
   2   4   3       36.92       45.99      1.53 o 
   3   4   3       70.72       64.63      1.53 o 
   4   4   3       61.54       60.95      1.39 o 
   5   4   3       75.66       65.81      2.03 o 
   6   4   3      108.12      111.53      2.48 o 
  -3   5   3       47.07       58.17      5.80 o 
  -2   5   3       90.20      101.60      4.91 o 
  -1   5   3       35.86       39.63      4.22 o 
   0   5   3        4.98        3.77      0.81 o 
   1   5   3       22.39       21.85      1.58 o 
   2   5   3      458.39      463.71     11.58 o 
   3   5   3      918.94      916.75     10.80 o 
   4   5   3       16.66       20.40      1.27 o 
   5   5   3      160.15      153.22      2.09 o 
   6   5   3       63.51       69.98      8.43 o 
  -2   6   3        7.75        5.24      4.85 o 
  -1   6   3        0.64        0.63      4.85 o 
   0   6   3       54.52       48.48      4.22 o 
   1   6   3      126.70      135.53      4.85 o 
   2   6   3      479.02      450.23      8.22 o 
   3   6   3      122.51      114.75      3.81 o 
   4   6   3        2.89        2.93      0.90 o 
   5   6   3       24.40       21.58      1.21 o 
   0   7   3        7.22        9.91      3.79 o 
   1   7   3       36.17       51.43      4.43 o 
   2   7   3      123.55      135.32      4.85 o 
   3   7   3       32.62       34.29      2.46 o 
   4   7   3        1.91        0.60      1.56 o 
   5   7   3        1.54       -0.42      2.53 o 
  -4  -7   4        1.00       -0.21      2.53 o 
  -3  -7   4       28.73       29.24      1.63 o 
  -2  -7   4       46.85       43.50      2.05 o 
  -1  -7   4      183.88      173.37      3.38 o 
   0  -7   4      102.61      109.85      4.86 o 
  -5  -6   4        8.49       10.16      2.90 o 
  -4  -6   4       43.15       40.63      3.05 o 
  -3  -6   4       26.81       25.80      1.14 o 
  -2  -6   4        0.56        0.29      1.31 o 
  -1  -6   4        0.65        1.56      1.48 o 
   0  -6   4        9.73        6.19      2.21 o 
   1  -6   4       20.55       16.55      5.39 o 
  -6  -5   4       22.25       21.08      4.85 o 
  -5  -5   4        0.00        2.13      2.84 o 
  -4  -5   4        7.18        6.71      2.68 o 
  -3  -5   4        2.30        1.36      0.56 o 
  -2  -5   4       96.45       96.66      2.02 o 
  -1  -5   4      124.38      113.27      2.76 o 
   0  -5   4      229.52      227.37      3.13 o 
   1  -5   4       22.93       29.65      3.25 o 
   2  -5   4       28.56       40.03      3.50 o 
  -6  -4   4        6.90        2.11      3.58 o 
  -5  -4   4       33.71       35.83      6.96 o 
  -4  -4   4        1.41        7.80      2.24 o 
  -3  -4   4       91.61       95.37      4.64 o 
  -2  -4   4      950.30      911.64      8.59 o 
  -1  -4   4      188.05      207.75      2.35 o 
   0  -4   4     1519.36     1512.49     13.85 o 
   1  -4   4        5.25        8.43      4.85 o 
   2  -4   4       26.32       28.24      4.22 o 
   3  -4   4       52.37       57.96      5.48 o 
  -6  -3   4      448.78      458.02     14.12 o 
  -5  -3   4      271.81      264.32     10.33 o 
  -4  -3   4       17.90       21.12      2.90 o 
  -3  -3   4      532.57      552.26      7.04 o 
  -2  -3   4        0.12        0.39      0.41 o 
  -1  -3   4        1.22        0.97      0.70 o 
   0  -3   4      144.65      144.17      4.85 o 
   1  -3   4      206.80      196.03      5.06 o 
   2  -3   4       19.70       21.08      3.58 o 
   3  -3   4        7.25        8.64      3.58 o 
   4  -3   4        3.00        2.74      3.79 o 
  -6  -2   4      153.69      171.48      4.20 o 
  -5  -2   4      198.99      209.71      5.37 o 
  -4  -2   4       12.08       12.12      2.40 o 
  -3  -2   4      435.34      418.09      5.48 o 
  -2  -2   4     1219.52     1449.06     12.44 o 
  -1  -2   4      510.62      512.28      5.39 o 
   0  -2   4      412.68      509.27      4.77 o 
   1  -2   4      113.03      122.89      2.92 o 
   2  -2   4       35.91       22.55      2.95 o 
   3  -2   4      539.15      585.76     10.75 o 
   4  -2   4      165.37      182.11      6.74 o 
   5  -2   4        5.71        8.85      4.22 o 
  -6  -1   4       28.07       30.72      3.02 o 
  -5  -1   4       11.77        9.60      1.17 o 
  -4  -1   4       12.52       11.53      1.36 o 
  -3  -1   4      239.54      227.44      2.01 o 
  -2  -1   4      158.66      139.24      1.42 o 
  -1  -1   4       33.42       39.99      1.06 o 
   0  -1   4      221.40      191.62      3.20 o 
   1  -1   4      339.06      335.58      3.80 o 
   2  -1   4       69.74       66.08      2.65 o 
   3  -1   4       10.76        9.79      1.94 o 
   4  -1   4        6.32        4.00      3.16 o 
   5  -1   4        7.63        3.16      5.27 o 
  -6   0   4       18.56       20.90      1.97 o 
  -5   0   4      138.36      132.45      3.43 o 
  -4   0   4      147.71      148.85      3.67 o 
  -3   0   4      986.93     1021.25     10.22 o 
  -2   0   4        1.82        0.71      0.56 o 
  -1   0   4      821.00      875.83      4.92 o 
   0   0   4        8.77       19.64      0.89 o 
   1   0   4      230.96      204.39      2.75 o 
   2   0   4     2966.59     3016.72     25.25 o 
   3   0   4      353.89      385.41      8.96 o 
   4   0   4      669.32      669.56      8.49 o 
   5   0   4       20.40       25.08      5.69 o 
   6   0   4        2.94        3.14      2.46 o 
  -5   1   4       23.59       20.19      2.00 o 
  -4   1   4       31.05       36.22      1.73 o 
  -3   1   4      113.65      124.35      4.95 o 
  -2   1   4      322.52      322.70      5.27 o 
  -1   1   4        4.25        6.33      0.72 o 
   0   1   4       27.43       28.08      3.58 o 
   1   1   4     1670.11     1587.27     12.59 o 
   2   1   4        0.56        0.84      1.05 o 
   3   1   4       56.85       47.97      2.14 o 
   4   1   4      268.29      235.47      3.80 o 
   5   1   4        5.19        2.59      2.87 o 
   6   1   4       12.31       14.62      4.10 o 
  -5   2   4      106.83      107.10      3.28 o 
  -4   2   4      356.05      399.17      5.69 o 
  -3   2   4      865.56      898.12     22.03 o 
  -2   2   4     2404.70     2767.17     22.71 o 
  -1   2   4       27.84       29.21      0.75 o 
   0   2   4      128.31      124.91      1.10 o 
   1   2   4     8180.35     9564.93    131.42 o 
   2   2   4       31.07       35.81      1.60 o 
   3   2   4     1484.27     1340.20     11.75 o 
   4   2   4       26.27       30.29      2.11 o 
   5   2   4      124.95      123.31      3.24 o 
   6   2   4        7.79        8.49      2.75 o 
  -4   3   4       19.59       16.50      1.75 o 
  -3   3   4      178.75      169.78      3.04 o 
  -2   3   4        2.04        2.37      1.16 o 
  -1   3   4      161.65      156.82      4.43 o 
   0   3   4       74.99       78.42      2.49 o 
   1   3   4     1962.91     1961.15     13.04 o 
   2   3   4        5.61        8.30      0.96 o 
   3   3   4      513.27      526.48      4.83 o 
   4   3   4       74.01       70.80      1.63 o 
   5   3   4       14.34       16.72      1.68 o 
   6   3   4       35.96       32.35      2.08 o 
  -4   4   4       22.66       25.18      4.24 o 
  -3   4   4        0.11        0.84      0.79 o 
  -2   4   4       98.74      104.89      1.90 o 
  -1   4   4       15.00       11.38      3.16 o 
   0   4   4      227.28      234.45      4.40 o 
   1   4   4      420.98      503.03      4.89 o 
   2   4   4      101.83       89.43      2.29 o 
   3   4   4       47.32       54.29      1.55 o 
   4   4   4        1.37        2.66      1.45 o 
   5   4   4      146.04      147.76      3.38 o 
   6   4   4        6.95        6.45      1.79 o 
  -3   5   4        0.07        1.43      2.61 o 
  -2   5   4        7.11       10.54      4.00 o 
  -1   5   4       78.15       76.51      7.38 o 
   0   5   4       75.08       76.72      6.53 o 
   1   5   4       50.17       47.61      2.68 o 
   2   5   4        0.85        1.73      1.08 o 
   3   5   4       67.86       69.78      1.62 o 
   4   5   4       93.18       78.50      2.11 o 
   5   5   4       42.43       43.94      1.41 o 
   6   5   4       76.89       76.69      1.97 o 
  -2   6   4       90.61       98.35     11.80 o 
  -1   6   4        1.14        2.95      3.37 o 
   0   6   4      135.59      142.28      5.69 o 
   1   6   4       32.19       37.94      3.58 o 
   2   6   4      918.77      968.13     13.91 o 
   3   6   4       70.21       79.27      1.83 o 
   4   6   4       12.47       12.41      2.79 o 
   5   6   4        0.07        0.70      1.28 o 
   0   7   4       91.92       99.70      5.69 o 
   1   7   4      441.82      460.13     12.44 o 
   2   7   4      145.89      134.69      4.85 o 
   3   7   4       10.12        8.96      2.07 o 
   4   7   4       21.84       22.36      2.38 o 
   5   7   4       28.85       24.98      4.32 o 
  -4  -7   5        0.48        0.21      3.79 o 
  -3  -7   5       13.63        6.83      4.04 o 
  -2  -7   5      198.93      215.11      4.54 o 
  -1  -7   5       45.78       52.37      2.33 o 
  -5  -6   5       56.48       60.24      3.80 o 
  -4  -6   5      102.01       99.40      3.80 o 
  -3  -6   5       58.64       52.43      1.85 o 
  -2  -6   5      313.98      277.99      3.19 o 
  -1  -6   5       41.75       40.83      1.77 o 
   0  -6   5        3.38        3.89      1.38 o 
   1  -6   5       48.08       44.63      7.34 o 
  -5  -5   5       51.43       56.78      3.73 o 
  -4  -5   5       41.46       44.77      2.90 o 
  -3  -5   5       26.79       27.30      0.70 o 
  -2  -5   5       70.34       58.75      1.85 o 
  -1  -5   5        0.73        1.57      1.01 o 
   0  -5   5       30.70       30.31      2.33 o 
   1  -5   5        4.28        2.79      2.01 o 
   2  -5   5        0.38        0.16      1.71 o 
  -6  -4   5        5.65        8.22      4.22 o 
  -5  -4   5        8.69        7.57      2.61 o 
  -4  -4   5       28.33       24.47      3.79 o 
  -3  -4   5       50.17       55.20      3.03 o 
  -2  -4   5        3.54        2.60      0.69 o 
  -1  -4   5      646.06      602.48     18.86 o 
   0  -4   5        4.28        4.64      2.32 o 
   1  -4   5        1.73        2.95      2.74 o 
   2  -4   5        0.21       -0.21      2.53 o 
   3  -4   5        5.00        4.85      3.79 o 
  -6  -3   5        9.57       15.39      4.64 o 
  -5  -3   5       10.93       20.45      4.00 o 
  -4  -3   5      405.90      407.02     10.33 o 
  -3  -3   5       65.05       72.19      2.74 o 
  -2  -3   5       68.36       65.08      1.41 o 
  -1  -3   5      135.71      124.97      2.02 o 
   0  -3   5      659.33      700.84      9.91 o 
   1  -3   5      595.60      598.61      9.70 o 
   2  -3   5       12.19       12.86      3.37 o 
   3  -3   5       38.38       42.37      7.38 o 
   4  -3   5        7.95        6.74      4.22 o 
  -6  -2   5       66.29       62.56      2.08 o 
  -5  -2   5       15.79       16.67      1.14 o 
  -4  -2   5      148.95      156.95      4.38 o 
  -3  -2   5       48.86       50.74      2.65 o 
  -2  -2   5      145.23      128.77      0.91 o 
  -1  -2   5      712.38      748.06      5.51 o 
   0  -2   5      533.88      517.99      5.46 o 
   1  -2   5      295.40      273.09      4.20 o 
   2  -2   5       46.37       51.48      6.64 o 
   3  -2   5       20.03       17.92      3.79 o 
   4  -2   5        0.42       -4.22      5.69 o 
   5  -2   5       15.23       15.60      4.85 o 
  -6  -1   5      172.09      185.63      3.15 o 
  -5  -1   5       15.03       14.68      1.70 o 
  -4  -1   5      122.91      113.84      2.24 o 
  -3  -1   5      143.92      144.96      1.59 o 
  -2  -1   5      155.97      165.89      1.74 o 
  -1  -1   5     7168.65     8885.42     65.78 o 
   0  -1   5      141.38      140.53      2.53 o 
   1  -1   5     1422.78     1315.98     11.73 o 
   2  -1   5     2382.60     2678.91     23.10 o 
   3  -1   5      117.22      121.72      3.35 o 
   4  -1   5      450.82      489.85      9.91 o 
   5  -1   5        2.81        5.27      3.58 o 
  -6   0   5        0.10       -0.97      1.53 o 
  -5   0   5        6.40        4.36      1.46 o 
  -4   0   5        3.56        4.23      1.45 o 
  -3   0   5       80.21       79.43      1.92 o 
  -2   0   5       22.72       28.14      1.06 o 
  -1   0   5      105.98       99.02      1.38 o 
   0   0   5      201.93      205.87      2.88 o 
   1   0   5      452.86      374.22      4.10 o 
   2   0   5      308.11      298.28      3.80 o 
   3   0   5       59.52       63.76      2.81 o 
   4   0   5        1.95       -0.52      1.98 o 
   5   0   5       49.05       46.58      4.22 o 
   6   0   5        0.00        1.01      2.65 o 
  -5   1   5        0.35        0.92      1.43 o 
  -4   1   5      203.62      212.68      2.99 o 
  -3   1   5      136.44      147.86      2.93 o 
  -2   1   5      717.17      760.88      7.41 o 
  -1   1   5      791.96      870.82      5.75 o 
   0   1   5       64.74       76.40      2.95 o 
   1   1   5      131.46      165.90      2.96 o 
   2   1   5     1453.46     1757.60     22.45 o 
   3   1   5     1536.62     1612.34     14.74 o 
   4   1   5      171.97      161.35      3.78 o 
   5   1   5      417.11      415.11      6.58 o 
   6   1   5        3.03        3.90      2.28 o 
  -5   2   5        8.50        4.79      3.07 o 
  -4   2   5        0.04        0.87      1.14 o 
  -3   2   5      127.94      120.67      2.72 o 
  -2   2   5       45.46       46.20      3.27 o 
  -1   2   5       20.36       28.06      1.95 o 
   0   2   5      333.22      299.44      3.58 o 
   1   2   5       78.06       73.55      2.22 o 
   2   2   5      187.29      166.60      2.88 o 
   3   2   5      215.18      194.77      2.90 o 
   4   2   5       17.20       17.75      1.64 o 
   5   2   5        6.17        7.99      1.47 o 
   6   2   5        0.05       -0.09      0.94 o 
  -4   3   5       49.01       42.15      1.99 o 
  -3   3   5      763.20      865.68     18.65 o 
  -2   3   5        7.80        5.67      0.98 o 
  -1   3   5      130.59      135.74      2.98 o 
   0   3   5     1201.25     1243.29     13.70 o 
   1   3   5      884.99      945.02     14.14 o 
   2   3   5       67.08       96.84      1.96 o 
   3   3   5      436.58      469.86      4.39 o 
   4   3   5        8.41        8.51      1.22 o 
   5   3   5        0.83        2.41      1.11 o 
   6   3   5        8.97        4.35      3.35 o 
  -4   4   5       50.43       41.91      4.66 o 
  -3   4   5        5.78        3.91      1.56 o 
  -2   4   5       11.08       10.54      3.37 o 
  -1   4   5        6.61        7.38      2.95 o 
   0   4   5      130.35      133.02      3.13 o 
   1   4   5       27.66       26.51      0.91 o 
   2   4   5        0.80        1.73      0.94 o 
   3   4   5      555.84      517.79      6.04 o 
   4   4   5       35.62       32.98      1.40 o 
   5   4   5      202.41      170.25      2.83 o 
   6   4   5       37.65       37.05      2.71 o 
  -3   5   5       47.23       65.47      6.74 o 
  -2   5   5        0.17        1.26      5.06 o 
  -1   5   5       43.28       43.63      4.43 o 
   0   5   5      151.04      161.46      5.27 o 
   1   5   5       38.67       38.78      2.31 o 
   2   5   5      729.18      721.59      6.20 o 
   3   5   5        4.89        5.90      1.78 o 
   4   5   5      308.87      322.71      3.98 o 
   5   5   5        1.90        3.25      1.23 o 
   6   5   5        3.50        5.45      1.42 o 
  -2   6   5       33.55       32.06      3.88 o 
  -1   6   5        8.26        3.79      5.90 o 
   0   6   5      117.15      123.31      8.22 o 
   1   6   5       31.18       33.30      3.58 o 
   2   6   5       84.92       77.58      1.97 o 
   3   6   5        0.09        0.61      0.93 o 
   4   6   5       10.69        8.00      1.19 o 
   5   6   5       48.51       41.63      2.71 o 
   0   7   5        0.13        0.00      2.53 o 
   1   7   5      328.55      346.10      8.64 o 
   2   7   5       13.07       18.76      3.16 o 
   3   7   5        1.49        3.21      1.20 o 
   4   7   5        7.43        9.95      1.59 o 
   5   7   5        0.36        2.33      1.29 o 
  -3  -7   6      113.76      141.43      5.69 o 
  -2  -7   6        3.29        2.78      1.48 o 
  -1  -7   6       63.12       61.89      3.55 o 
  -5  -6   6        5.96       14.79      3.73 o 
  -4  -6   6       49.79       53.12      4.64 o 
  -3  -6   6      158.32      173.48      4.17 o 
  -2  -6   6       14.24        2.28      2.85 o 
  -1  -6   6       45.04       44.04      2.01 o 
   0  -6   6       15.91       12.51      2.07 o 
   1  -6   6       55.04       59.32      3.29 o 
  -5  -5   6        2.42        3.44      2.90 o 
  -4  -5   6      144.86      138.93      4.75 o 
  -3  -5   6      487.27      421.83     12.75 o 
  -2  -5   6       29.76       27.30      1.65 o 
  -1  -5   6        0.45        1.78      1.01 o 
   0  -5   6       46.35       46.54      2.79 o 
   1  -5   6      109.50      109.39      5.27 o 
   2  -5   6      126.40      120.78      6.74 o 
  -6  -4   6       33.25       36.68      5.27 o 
  -5  -4   6       54.91       66.49      3.65 o 
  -4  -4   6        8.46        8.71      2.84 o 
  -3  -4   6      133.91      151.82      3.65 o 
  -2  -4   6      266.82      266.74      7.03 o 
  -1  -4   6        3.21        6.93      1.32 o 
   0  -4   6      621.67      587.02      9.70 o 
   1  -4   6       14.40       14.12      3.37 o 
   2  -4   6      164.48      173.89      9.49 o 
   3  -4   6        0.80       -0.63      3.37 o 
  -6  -3   6      130.61      128.79      9.70 o 
  -5  -3   6      203.66      179.53     37.73 o 
  -4  -3   6       32.60       31.09      4.17 o 
  -3  -3   6       32.85       34.66      2.32 o 
  -2  -3   6      320.52      319.98      9.59 o 
  -1  -3   6        5.93        5.74      1.72 o 
   0  -3   6       34.38       44.75      1.86 o 
   1  -3   6        2.65        1.26      3.58 o 
   2  -3   6        4.03        1.90      2.95 o 
   3  -3   6       31.75       33.09      4.64 o 
   4  -3   6        0.03        2.11      4.00 o 
  -6  -2   6       24.00       36.25      4.64 o 
  -5  -2   6        1.55        1.73      0.56 o 
  -4  -2   6       51.17       52.24      0.86 o 
  -3  -2   6      275.88      291.54      4.86 o 
  -2  -2   6        5.79       10.56      0.55 o 
  -1  -2   6      983.42      987.06     15.25 o 
   0  -2   6     1861.15     1915.97     15.87 o 
   1  -2   6      640.64      629.60      7.23 o 
   2  -2   6        4.37        5.69      2.32 o 
   3  -2   6      666.98      709.69     15.60 o 
   4  -2   6       16.65       10.33      4.00 o 
   5  -2   6        2.24        4.00      4.22 o 
  -6  -1   6        9.70        9.90      1.74 o 
  -5  -1   6        2.50        3.56      1.22 o 
  -4  -1   6        1.42        1.99      0.98 o 
  -3  -1   6      525.28      520.89      5.68 o 
  -2  -1   6      471.36      482.80      3.32 o 
  -1  -1   6      244.91      228.09      2.73 o 
   0  -1   6      400.55      354.85      3.73 o 
   1  -1   6      183.71      179.94      3.28 o 
   2  -1   6        1.76        4.22      1.56 o 
   3  -1   6       17.15       19.60      2.84 o 
   4  -1   6       11.21        9.78      2.46 o 
   5  -1   6        4.83        4.43      5.90 o 
  -5   0   6       72.19       73.87      2.05 o 
  -4   0   6        0.04        0.95      0.91 o 
  -3   0   6      889.41      876.81      6.98 o 
  -2   0   6     2019.74     2084.82     12.26 o 
  -1   0   6      732.49      710.99      6.90 o 
   0   0   6       36.24       42.16      1.49 o 
   1   0   6      892.88      753.49      6.93 o 
   2   0   6      182.88      172.78      2.98 o 
   3   0   6       59.25       62.52      2.96 o 
   4   0   6      296.42      313.61      5.81 o 
   5   0   6       84.91       83.90      4.09 o 
  -5   1   6        2.06        2.21      1.67 o 
  -4   1   6        0.96        0.10      1.03 o 
  -3   1   6        4.22        3.58      1.98 o 
  -2   1   6       31.64       31.99      0.93 o 
  -1   1   6        0.07        2.08      0.98 o 
   0   1   6      221.19      173.99      2.96 o 
   1   1   6      778.01      696.58     10.54 o 
   2   1   6      262.29      242.92      3.28 o 
   3   1   6      203.89      202.03      3.43 o 
   4   1   6       21.91       22.91      2.95 o 
   5   1   6        1.33        1.26      1.79 o 
   6   1   6       28.87       30.71      4.95 o 
  -5   2   6      105.63      108.82      3.22 o 
  -4   2   6       60.30       62.85      2.52 o 
  -3   2   6      143.67      147.78      3.18 o 
  -2   2   6     1903.82     2085.78     27.19 o 
  -1   2   6       24.30       29.86      0.93 o 
   0   2   6     2335.97     2324.97     19.66 o 
   1   2   6     4088.52     4781.91     65.13 o 
   2   2   6     1949.84     1994.25     17.28 o 
   3   2   6      355.26      349.37      4.17 o 
   4   2   6      755.03      738.64      9.02 o 
   5   2   6      241.16      239.15      4.10 o 
   6   2   6        2.33        2.85      1.86 o 
  -4   3   6       37.66       37.48      2.42 o 
  -3   3   6       39.00       36.43      1.57 o 
  -2   3   6        2.13        2.11      1.26 o 
  -1   3   6       15.57       19.46      2.33 o 
   0   3   6        3.38        2.53      1.34 o 
   1   3   6      365.64      357.77      7.06 o 
   2   3   6       17.54       26.85      1.79 o 
   3   3   6       28.68       24.69      2.32 o 
   4   3   6      189.39      183.95     12.38 o 
   5   3   6       29.21       23.15      1.89 o 
   6   3   6       43.67       41.99      2.45 o 
  -3   4   6       14.15       16.61      1.24 o 
  -2   4   6       86.79      100.96      5.06 o 
  -1   4   6      374.21      384.46      8.01 o 
   0   4   6        4.15        6.64      1.79 o 
   1   4   6      179.07      241.88      2.74 o 
   2   4   6      324.59      325.27      3.25 o 
   3   4   6      110.49      112.44      2.76 o 
   4   4   6      263.83      246.77      3.32 o 
   5   4   6      118.94      116.84      2.78 o 
   6   4   6       43.23       41.14      2.21 o 
  -3   5   6        8.64        7.38      3.16 o 
  -2   5   6        0.75        1.90      3.37 o 
  -1   5   6        9.61       13.91      3.58 o 
   0   5   6        2.83        2.70      2.01 o 
   1   5   6      124.97      142.73      4.02 o 
   2   5   6      562.75      524.03      5.36 o 
   3   5   6      125.61      129.56      2.23 o 
   4   5   6      119.77       95.44      2.05 o 
   5   5   6        0.71        0.93      1.14 o 
   6   5   6       13.86       11.11      2.08 o 
  -2   6   6       16.54       24.03      8.43 o 
  -1   6   6       19.32       23.61      4.64 o 
   0   6   6       63.04       68.29      4.64 o 
   1   6   6      108.44      114.56      4.05 o 
   2   6   6        4.13        4.77      1.50 o 
   3   6   6       31.24       30.19      1.95 o 
   4   6   6       48.94       44.47      1.73 o 
   5   6   6       33.19       38.30      1.78 o 
   0   7   6       21.40       18.76      4.43 o 
   1   7   6       11.25        8.22      5.69 o 
   2   7   6       54.87       46.03     26.35 o 
   3   7   6        0.12        1.32      1.39 o 
   4   7   6        4.48        3.76      1.42 o 
  -2  -7   7       99.92      101.47      2.75 o 
  -4  -6   7       56.43       65.76      7.59 o 
  -3  -6   7        2.06        1.82      0.91 o 
  -2  -6   7      365.07      323.08      5.67 o 
  -1  -6   7        4.67        1.97      1.36 o 
   0  -6   7        5.83        6.47      1.64 o 
   1  -6   7       10.60        5.88      2.54 o 
  -5  -5   7       67.50       79.24      4.02 o 
  -4  -5   7      173.23      197.74      5.61 o 
  -3  -5   7      172.04      171.39      3.57 o 
  -2  -5   7       53.46       47.05      1.64 o 
  -1  -5   7        2.41        1.88      1.34 o 
   0  -5   7      150.53      161.77      6.32 o 
   1  -5   7        0.29        0.00      2.53 o 
   2  -5   7      618.72      674.07     14.33 o 
  -5  -4   7       12.84       12.84      6.22 o 
  -4  -4   7      519.08      519.05      9.38 o 
  -3  -4   7       12.62       11.17      4.85 o 
  -2  -4   7        0.90        0.45      0.57 o 
  -1  -4   7      116.68      126.28      2.73 o 
   0  -4   7        7.16        7.17      2.53 o 
   1  -4   7      565.78      513.88     10.12 o 
   2  -4   7       72.56       71.45      5.27 o 
   3  -4   7        6.59        6.96      6.96 o 
  -6  -3   7        7.74       10.54      4.22 o 
  -5  -3   7       32.36       31.96      3.82 o 
  -4  -3   7      112.67      113.82      3.58 o 
  -3  -3   7       38.96       48.23      3.03 o 
  -2  -3   7      185.13      203.18      4.64 o 
  -1  -3   7       73.44       86.27      1.74 o 
   0  -3   7      335.19      325.01      5.48 o 
   1  -3   7       69.37       75.35      3.25 o 
   2  -3   7       19.96       20.23      6.11 o 
   3  -3   7       13.25       11.17      4.22 o 
   4  -3   7       17.95       23.82      5.27 o 
  -6  -2   7       52.49       55.44      5.06 o 
  -5  -2   7       98.97       85.13      2.14 o 
  -4  -2   7       31.43       27.04      0.63 o 
  -3  -2   7       81.85       78.34      1.00 o 
  -2  -2   7       16.33       17.95      0.67 o 
  -1  -2   7       96.24      103.94      2.69 o 
   0  -2   7        6.77        7.56      1.44 o 
   1  -2   7       10.32       15.06      2.14 o 
   2  -2   7       23.86       27.15      2.46 o 
   3  -2   7        0.24        2.09      2.16 o 
   4  -2   7        0.01       -0.42      2.95 o 
  -6  -1   7       37.56       40.65      1.95 o 
  -5  -1   7       32.35       35.37      2.64 o 
  -4  -1   7        0.80        0.61      0.80 o 
  -3  -1   7      790.71      884.13      8.52 o 
  -2  -1   7      286.73      285.72      2.12 o 
  -1  -1   7    11261.17    14138.62     98.57 o 
   0  -1   7      131.23      109.47      2.01 o 
   1  -1   7     2333.89     2441.06     21.06 o 
   2  -1   7     1808.83     1979.86     19.23 o 
   3  -1   7      101.46       87.07      3.28 o 
   4  -1   7      114.97      107.50      5.59 o 
   5  -1   7        5.18        6.74      4.00 o 
  -5   0   7        1.55        1.32      1.31 o 
  -4   0   7      129.89      125.34      2.30 o 
  -3   0   7       52.61       54.73      1.49 o 
  -2   0   7       38.25       33.29      1.40 o 
  -1   0   7      235.59      226.70      2.50 o 
   0   0   7      589.96      531.05      9.59 o 
   1   0   7        0.00       -0.21      1.08 o 
   2   0   7       20.11       18.59      1.71 o 
   3   0   7        0.37        0.32      1.34 o 
   4   0   7       60.31       63.87      3.13 o 
   5   0   7      290.13      278.09      6.33 o 
  -5   1   7        1.59        0.69      1.20 o 
  -4   1   7       39.51       41.50      1.70 o 
  -3   1   7      558.83      564.90      5.94 o 
  -2   1   7      770.08      735.30      5.63 o 
  -1   1   7       38.28       32.37      1.00 o 
   0   1   7     2918.28     2818.55     23.05 o 
   1   1   7      469.52      442.46      5.12 o 
   2   1   7     1727.38     1710.38     14.68 o 
   3   1   7      256.92      282.70      4.17 o 
   4   1   7       45.63       35.36      4.32 o 
   5   1   7      596.89      626.56      8.91 o 
   6   1   7       27.43       19.10     13.28 o 
  -5   2   7        0.24       -0.51      1.33 o 
  -4   2   7        6.91        7.79      1.64 o 
  -3   2   7       92.66       83.32      2.03 o 
  -2   2   7       45.86       38.80      1.24 o 
  -1   2   7       12.03       11.17      0.86 o 
   0   2   7      983.05      889.49      9.39 o 
   1   2   7      280.72      265.34      3.50 o 
   2   2   7      196.72      193.40      3.39 o 
   3   2   7      129.53      112.39      2.61 o 
   4   2   7       35.18       33.41      2.24 o 
   5   2   7      133.26      126.81      4.77 o 
   6   2   7        1.12        2.67      1.93 o 
  -4   3   7      144.33      133.93      3.85 o 
  -3   3   7      744.89      777.90     10.54 o 
  -2   3   7       83.58       81.15      6.53 o 
  -1   3   7      464.71      458.89      7.69 o 
   0   3   7      165.46      171.77      1.12 o 
   1   3   7       89.67       80.12      2.24 o 
   2   3   7       60.96       48.99      2.17 o 
   3   3   7      173.50      175.20      3.54 o 
   4   3   7      101.19       96.89      2.61 o 
   5   3   7       90.44       97.54      2.44 o 
   6   3   7        0.76        1.27      2.30 o 
  -3   4   7        0.08        5.27      3.58 o 
  -2   4   7        0.46        0.63      4.22 o 
  -1   4   7       33.16       38.54      3.35 o 
   0   4   7      318.84      320.28      5.07 o 
   1   4   7       50.72       49.45      1.45 o 
   2   4   7      115.20      107.97      1.89 o 
   3   4   7      343.62      353.48      4.03 o 
   4   4   7        3.90        3.77      1.34 o 
   5   4   7      332.04      301.00      3.78 o 
   6   4   7       63.90       57.10      2.69 o 
  -3   5   7        1.12       -1.69      6.11 o 
  -2   5   7       63.61       58.81      5.27 o 
  -1   5   7        6.42        5.69      5.27 o 
   0   5   7      435.15      504.41      7.80 o 
   1   5   7      115.44      132.82      2.14 o 
   2   5   7      165.50      153.30      2.66 o 
   3   5   7      339.98      328.49      3.69 o 
   4   5   7        0.81        8.71      1.79 o 
   5   5   7        2.10        1.83      1.50 o 
   6   5   7        0.08        0.55      1.11 o 
  -1   6   7        1.40        7.17      6.32 o 
   0   6   7       69.96       71.24      7.80 o 
   1   6   7       47.59       43.54      3.38 o 
   2   6   7      134.44      124.73      3.91 o 
   3   6   7      242.09      208.63      3.19 o 
   4   6   7        2.41        2.03      2.32 o 
   5   6   7        5.42        5.13      1.33 o 
   0   7   7       54.31       54.59      5.27 o 
   1   7   7       40.23       47.00      4.64 o 
   2   7   7       38.71       42.24      2.90 o 
   3   7   7       16.73       20.28      1.90 o 
   4   7   7        7.90        6.07      1.43 o 
  -4  -6   8        0.48        1.69      3.37 o 
  -3  -6   8        2.01        0.42      0.79 o 
  -2  -6   8       11.68        3.68      3.15 o 
  -1  -6   8        3.19        2.47      1.50 o 
   0  -6   8       23.69       21.61      2.52 o 
  -5  -5   8       16.09       12.18      3.05 o 
  -4  -5   8       28.19       35.62      4.43 o 
  -3  -5   8      376.69      291.52     12.37 o 
  -2  -5   8       12.73       20.82      2.47 o 
  -1  -5   8       25.47       24.83      2.53 o 
   0  -5   8       49.21       47.02      3.37 o 
   1  -5   8       19.16       17.92      6.53 o 
   2  -5   8        0.03       -1.05      5.90 o 
  -5  -4   8       72.29       71.99      3.73 o 
  -4  -4   8       29.84       44.88      4.74 o 
  -3  -4   8      860.79      839.32     13.70 o 
  -2  -4   8       77.49       71.62      2.38 o 
  -1  -4   8      419.90      428.06      5.73 o 
   0  -4   8      178.76      181.69      5.27 o 
   1  -4   8      488.48      525.47     13.28 o 
   2  -4   8      223.48      251.25      8.01 o 
   3  -4   8        1.21        3.37      4.22 o 
  -6  -3   8        4.08        1.69      3.58 o 
  -5  -3   8      245.56      262.27      5.59 o 
  -4  -3   8       13.65       11.78      2.38 o 
  -3  -3   8       40.89       52.74      4.32 o 
  -2  -3   8      245.35      243.94      2.55 o 
  -1  -3   8       10.78       11.23      1.00 o 
   0  -3   8      554.69      474.15      5.66 o 
   1  -3   8        3.97        1.81      2.10 o 
   2  -3   8        3.07        3.29      2.16 o 
   3  -3   8       16.36       18.13      4.64 o 
   4  -3   8        0.18       -4.00      4.22 o 
  -6  -2   8       93.70       92.74      5.69 o 
  -5  -2   8      298.60      279.36      2.80 o 
  -4  -2   8      293.15      289.21      2.20 o 
  -3  -2   8        1.14        1.00      0.58 o 
  -2  -2   8        0.30        2.21      1.17 o 
  -1  -2   8      294.16      268.16      4.08 o 
   0  -2   8      734.18      732.15      7.15 o 
   1  -2   8     1661.65     1742.65     16.64 o 
   2  -2   8      121.39      125.13      4.13 o 
   3  -2   8      679.03      722.83     10.13 o 
   4  -2   8        5.23        4.64      3.79 o 
  -5  -1   8        4.94        6.72      1.48 o 
  -4  -1   8       28.16       25.74      1.60 o 
  -3  -1   8       35.28       35.88      1.70 o 
  -2  -1   8      237.10      239.73      2.29 o 
  -1  -1   8       67.84       62.18      1.74 o 
   0  -1   8      297.00      291.38      5.27 o 
   1  -1   8      136.83      164.20      2.98 o 
   2  -1   8        4.31        6.74      1.94 o 
   3  -1   8        2.52        3.41      2.16 o 
   4  -1   8       48.64       54.89      4.00 o 
   5  -1   8        0.33        0.42      5.06 o 
  -5   0   8       28.15       25.11      1.60 o 
  -4   0   8      104.29      109.49      2.48 o 
  -3   0   8       80.66       77.91      3.79 o 
  -2   0   8     1033.29     1023.54      6.50 o 
  -1   0   8      378.05      367.24      4.58 o 
   0   0   8      839.87      973.51      8.50 o 
   1   0   8     3541.05     4249.00     34.88 o 
   2   0   8       77.26       75.65      2.96 o 
   3   0   8        0.44        0.29      1.63 o 
   4   0   8        0.75        1.66      2.33 o 
   5   0   8       15.29       15.72      3.41 o 
  -5   1   8       29.00       27.31      2.11 o 
  -4   1   8        1.26        0.28      1.11 o 
  -3   1   8        6.76        7.16      3.08 o 
  -2   1   8       70.59       75.11      1.48 o 
  -1   1   8      433.89      399.63      5.26 o 
   0   1   8       90.67       80.35      2.42 o 
   1   1   8       45.46       53.19      3.06 o 
   2   1   8        3.19        3.61      1.63 o 
   3   1   8       41.38       37.84      3.58 o 
   4   1   8      556.99      530.92      6.93 o 
   5   1   8      108.48      109.06      3.73 o 
   6   1   8       41.12       46.98      4.02 o 
  -5   2   8       21.34       25.74      7.31 o 
  -4   2   8        2.47        5.40      1.46 o 
  -3   2   8      190.43      180.63      2.96 o 
  -2   2   8     1278.04     1364.32     13.86 o 
  -1   2   8      562.10      542.70      4.27 o 
   0   2   8      968.84      955.31      8.87 o 
   1   2   8     1500.71     1610.42     14.35 o 
   2   2   8      362.46      335.69      5.51 o 
   3   2   8      669.27      671.30      7.89 o 
   4   2   8       88.98       87.50      2.83 o 
   5   2   8      151.65      153.45      3.73 o 
   6   2   8        1.07        0.84      2.17 o 
  -4   3   8       87.70       73.37      2.32 o 
  -3   3   8        0.46        0.77      1.27 o 
  -2   3   8       91.03       53.08     35.62 o 
  -1   3   8      141.42      135.26      3.98 o 
   0   3   8      259.45      246.46      5.29 o 
   1   3   8      223.81      196.53      3.74 o 
   2   3   8      232.97      219.57      3.50 o 
   3   3   8      157.41      146.61      3.59 o 
   4   3   8        5.62        8.31      1.71 o 
   5   3   8      147.53      158.95      3.94 o 
   6   3   8       16.24       13.38      2.01 o 
  -3   4   8      107.54      119.72      6.11 o 
  -2   4   8      324.51      322.49      8.22 o 
  -1   4   8      178.00      180.64      4.83 o 
   0   4   8      194.98      197.89      5.81 o 
   1   4   8      142.47      152.74      2.21 o 
   2   4   8       27.78       30.67      1.40 o 
   3   4   8      175.10      180.53      2.72 o 
   4   4   8      622.22      658.49     11.58 o 
   5   4   8        0.00        1.11      1.42 o 
   6   4   8       26.46       28.99      2.03 o 
  -2   5   8        4.73        5.69      3.79 o 
  -1   5   8       27.45       22.34      4.00 o 
   0   5   8       34.51       36.19      2.83 o 
   1   5   8       51.78       58.50      1.31 o 
   2   5   8       95.41       93.82      2.04 o 
   3   5   8       30.78       38.12      2.14 o 
   4   5   8      888.58      768.35      6.93 o 
   5   5   8       11.47        8.82      1.47 o 
   6   5   8       12.35       10.14      1.91 o 
  -1   6   8       48.82       50.38      5.27 o 
   0   6   8        0.24        0.84      2.09 o 
   1   6   8        0.42        1.69      2.74 o 
   2   6   8       75.93       71.74      1.92 o 
   3   6   8       12.03       20.70      1.58 o 
   4   6   8        2.72        3.47      1.29 o 
   5   6   8       10.10       19.38      2.12 o 
   0   7   8       12.14       12.01      4.43 o 
   1   7   8        4.86        4.64      5.69 o 
   2   7   8      152.75      159.59      4.87 o 
   3   7   8        0.08       -0.29      1.36 o 
   4   7   8        2.95        5.01      1.42 o 
  -4  -6   9        0.29       -1.26      3.37 o 
  -3  -6   9       13.55       12.01      3.79 o 
  -2  -6   9       22.70       24.06      2.21 o 
  -1  -6   9        2.37        2.47      1.36 o 
   0  -6   9        5.32        4.64      1.96 o 
  -5  -5   9        0.15        0.90      2.84 o 
  -4  -5   9        0.14        2.95      3.37 o 
  -3  -5   9       57.12       55.73      3.61 o 
  -2  -5   9        1.66        1.12      1.01 o 
  -1  -5   9      201.98      214.98      3.90 o 
   0  -5   9        0.39       -0.84      1.84 o 
   1  -5   9      367.34      403.85      9.70 o 
   2  -5   9        6.58        7.59      4.43 o 
  -5  -4   9        0.96        1.78      2.84 o 
  -4  -4   9      185.30      176.55     10.96 o 
  -3  -4   9       25.16       33.72      4.00 o 
  -2  -4   9      110.37       99.68      2.73 o 
  -1  -4   9       87.54       78.59      2.48 o 
   0  -4   9       77.30       67.24      3.79 o 
   1  -4   9       29.63       24.66      6.11 o 
   2  -4   9      136.07      136.80      6.53 o 
   3  -4   9       43.15       50.17      9.27 o 
  -5  -3   9       30.20       32.77      3.20 o 
  -4  -3   9      336.39      355.78      6.68 o 
  -3  -3   9       12.71       10.33      2.95 o 
  -2  -3   9      411.48      435.62      4.53 o 
  -1  -3   9       36.90       33.01      1.35 o 
   0  -3   9      285.14      289.88      7.06 o 
   1  -3   9      130.48      130.38      5.80 o 
   2  -3   9      106.40      121.99      3.80 o 
   3  -3   9      164.97      188.44      7.17 o 
   4  -3   9        4.22        3.58      4.22 o 
  -5  -2   9       40.89       37.76      1.98 o 
  -4  -2   9        0.81        1.11      0.38 o 
  -3  -2   9       74.78       73.91      1.16 o 
  -2  -2   9       15.71       20.78      1.28 o 
  -1  -2   9      172.63      139.37      1.92 o 
   0  -2   9       19.64       19.39      2.11 o 
   1  -2   9        0.35       -0.95      1.58 o 
   2  -2   9       96.79       96.61      3.93 o 
   3  -2   9       19.64       21.20      3.90 o 
   4  -2   9       12.94       12.01      4.43 o 
  -5  -1   9      119.92      121.52      2.81 o 
  -4  -1   9      449.17      433.99      4.29 o 
  -3  -1   9        9.43        8.22      1.11 o 
  -2  -1   9      347.82      316.81      2.94 o 
  -1  -1   9        5.78        3.95      0.81 o 
   0  -1   9     1257.29     1270.90     11.80 o 
   1  -1   9      904.45      880.26     10.22 o 
   2  -1   9      174.48      162.55      3.65 o 
   3  -1   9      129.21      140.70      7.27 o 
   4  -1   9       20.35       26.14      3.77 o 
   5  -1   9       43.57       45.12      3.80 o 
  -5   0   9        0.05       -0.67      1.18 o 
  -4   0   9      136.86      126.86      5.52 o 
  -3   0   9      132.97      127.54      2.28 o 
  -2   0   9       20.43       17.67      1.20 o 
  -1   0   9      263.22      228.24      3.90 o 
   0   0   9      240.11      285.50      4.00 o 
   1   0   9        9.57        6.77      1.49 o 
   2   0   9       34.19       27.28      2.16 o 
   3   0   9       27.75       35.05      2.74 o 
   4   0   9       20.67       20.47      2.68 o 
   5   0   9       86.73       86.61      3.95 o 
  -5   1   9      101.44      108.63      3.81 o 
  -4   1   9       41.61       41.80      2.16 o 
  -3   1   9      191.42      184.11      2.49 o 
  -2   1   9      113.18      126.93      2.13 o 
  -1   1   9     1157.27     1215.05     20.94 o 
   0   1   9        6.56       24.48      1.95 o 
   1   1   9      835.67      789.73      7.60 o 
   2   1   9     1464.43     1417.48     14.23 o 
   3   1   9       63.33       64.72      3.79 o 
   4   1   9       22.97       31.92      4.25 o 
   5   1   9       32.37       38.85      4.22 o 
  -4   2   9       14.45       14.45      2.68 o 
  -3   2   9        5.86        4.45      1.62 o 
  -2   2   9      143.04      138.41      2.35 o 
  -1   2   9      192.38      169.17      2.39 o 
   0   2   9        1.57        2.63      1.63 o 
   1   2   9       19.98       22.34      1.79 o 
   2   2   9      259.07      249.01      5.14 o 
   3   2   9      594.16      567.77      6.71 o 
   4   2   9       37.83       38.17      3.95 o 
   5   2   9       47.32       48.20      2.83 o 
   6   2   9      113.51      112.76      3.88 o 
  -4   3   9        0.88        2.02      1.75 o 
  -3   3   9       50.56       58.81      6.74 o 
  -2   3   9        0.00        0.00      1.34 o 
  -1   3   9      156.93      158.87      7.59 o 
   0   3   9     1538.76     1543.43     14.46 o 
   1   3   9       22.37       19.92      1.94 o 
   2   3   9       20.27       32.81      4.64 o 
   3   3   9      229.86      251.19      5.59 o 
   4   3   9       23.47       21.55      2.52 o 
   5   3   9       15.15       13.64      2.09 o 
   6   3   9       84.48       78.69      2.84 o 
  -3   4   9       60.75       57.54      8.01 o 
  -2   4   9        0.89        2.74      2.95 o 
  -1   4   9       75.99       80.10      3.43 o 
   0   4   9      265.97      263.07      4.77 o 
   1   4   9        8.98        6.98      0.79 o 
   2   4   9       80.15       79.23      3.31 o 
   3   4   9        1.90        1.72      1.79 o 
   4   4   9      108.53      136.86      3.66 o 
   5   4   9       91.40      104.46      2.95 o 
   6   4   9       66.17       67.55      2.89 o 
  -2   5   9       30.23       33.94      4.64 o 
  -1   5   9       46.90       43.31     12.86 o 
   0   5   9       48.82       56.33      3.13 o 
   1   5   9       15.49       21.10      2.54 o 
   2   5   9       54.47       57.12      1.67 o 
   3   5   9      211.33      250.04      3.59 o 
   4   5   9      229.03      196.88      3.08 o 
   5   5   9        0.03        0.88      1.71 o 
  -1   6   9       17.26       19.18      4.64 o 
   0   6   9        2.10        1.31      2.65 o 
   1   6   9        5.24        6.22      2.71 o 
   2   6   9       46.08       38.82      1.45 o 
   3   6   9      339.44      309.07      5.05 o 
   4   6   9       43.56       45.01      2.52 o 
   5   6   9        1.75        2.01      1.51 o 
   0   7   9        0.82       -0.84      3.37 o 
   1   7   9        9.44       10.62      2.75 o 
   2   7   9        0.50        2.87      2.68 o 
   3   7   9       63.68       62.02      2.47 o 
   4   7   9        0.05       -0.22      1.35 o 
  -3  -6  10       32.21       31.20      4.43 o 
  -2  -6  10        6.40        0.11      1.45 o 
  -1  -6  10       30.46       31.49      2.75 o 
   0  -6  10       72.59       79.46      5.06 o 
  -4  -5  10       29.01       28.88      7.38 o 
  -3  -5  10       57.37       46.03      3.56 o 
  -2  -5  10      115.01      102.91      3.29 o 
  -1  -5  10        1.63        2.00      1.90 o 
   0  -5  10       13.05       11.71      2.24 o 
   1  -5  10       97.67       94.01      5.69 o 
  -5  -4  10      124.62      137.19      5.58 o 
  -4  -4  10        9.24       10.96      6.11 o 
  -3  -4  10      222.37      232.70      9.49 o 
  -2  -4  10      184.88      197.52      5.90 o 
  -1  -4  10       38.11       39.00      2.18 o 
   0  -4  10      237.42      262.63      6.32 o 
   1  -4  10      189.52      201.29      6.53 o 
   2  -4  10      178.63      197.71      7.38 o 
  -5  -3  10       85.28       84.95      3.95 o 
  -4  -3  10        0.01       -0.39      1.86 o 
  -3  -3  10      185.44      172.78      1.98 o 
  -2  -3  10      197.66      195.70      2.64 o 
  -1  -3  10       11.44        9.92      1.38 o 
   0  -3  10      395.63      327.76      4.62 o 
   1  -3  10      206.49      195.61      4.17 o 
   2  -3  10        7.28        7.51      2.90 o 
   3  -3  10        1.87        0.63      5.27 o 
  -5  -2  10      172.08      168.38      6.55 o 
  -4  -2  10      234.56      230.72      2.09 o 
  -3  -2  10      573.34      598.64      4.62 o 
  -2  -2  10      627.32      704.07      5.45 o 
  -1  -2  10      179.52      170.77      2.25 o 
   0  -2  10      773.28      759.18     11.07 o 
   1  -2  10     1411.25     1493.04     15.08 o 
   2  -2  10      274.30      263.33      4.99 o 
   3  -2  10      137.50      142.71      4.47 o 
   4  -2  10      124.75      126.96      4.84 o 
  -5  -1  10        7.85        6.84      1.08 o 
  -4  -1  10       10.99        9.12      1.65 o 
  -3  -1  10        7.29        6.45      1.09 o 
  -2  -1  10        5.86        3.02      1.10 o 
  -1  -1  10       16.72       19.20      1.19 o 
   0  -1  10        5.00        6.35      1.34 o 
   1  -1  10       59.74       66.02      2.46 o 
   2  -1  10      101.16      104.84      4.99 o 
   3  -1  10        0.01       -0.42      1.79 o 
   4  -1  10       29.58       32.87      4.05 o 
   5  -1  10       10.58       10.43      3.27 o 
  -5   0  10      172.16      163.37      3.48 o 
  -4   0  10       46.49       50.85      2.04 o 
  -3   0  10      137.75      138.36      2.02 o 
  -2   0  10      956.97      922.15      7.01 o 
  -1   0  10      408.60      438.45      4.41 o 
   0   0  10       11.83        9.17      1.37 o 
   1   0  10      221.66      259.69      4.32 o 
   2   0  10      387.15      441.37      6.48 o 
   3   0  10        0.06        4.49      2.52 o 
   4   0  10        0.25       -0.95      2.09 o 
   5   0  10       24.31       24.53      4.02 o 
  -5   1  10       41.04       39.42      2.53 o 
  -4   1  10       27.60       27.87      2.32 o 
  -3   1  10        4.49        3.89      0.93 o 
  -2   1  10       47.38       42.39      1.73 o 
  -1   1  10      223.37      235.32      3.11 o 
   0   1  10       19.19       19.44      1.98 o 
   1   1  10      152.28      128.79      3.28 o 
   2   1  10        0.79        0.45      1.63 o 
   3   1  10       47.22       47.78      4.85 o 
   4   1  10      413.71      414.38     13.07 o 
   5   1  10       97.77       92.36      4.44 o 
  -4   2  10        2.74        3.48      1.94 o 
  -3   2  10       40.12       40.05      3.58 o 
  -2   2  10        8.33        8.67      1.46 o 
  -1   2  10        3.68        2.73      1.15 o 
   0   2  10      510.95      500.19      5.74 o 
   1   2  10      439.56      470.88      5.51 o 
   2   2  10       39.98       29.62      5.37 o 
   3   2  10        1.94        6.11      1.94 o 
   4   2  10      301.08      304.78      8.64 o 
   5   2  10      234.82      237.88      5.61 o 
   6   2  10       42.92       44.00      3.35 o 
  -4   3  10        7.72        9.27      3.58 o 
  -3   3  10        2.93        5.48      3.16 o 
  -2   3  10       58.85       55.18      3.51 o 
  -1   3  10       38.45       36.96      1.13 o 
   0   3  10       48.42       49.19      3.00 o 
   1   3  10       67.67       62.31      3.03 o 
   2   3  10      598.13      551.68      8.19 o 
   3   3  10        1.25        2.11      2.75 o 
   4   3  10        8.27        8.70      2.33 o 
   5   3  10      365.08      328.06     12.44 o 
   6   3  10        0.03       -0.61      1.84 o 
  -3   4  10        2.98        7.80      3.79 o 
  -2   4  10       67.93       87.90      8.01 o 
  -1   4  10       25.24       23.17      3.22 o 
   0   4  10       90.15      104.76      4.13 o 
   1   4  10      414.06      392.35      6.01 o 
   2   4  10      339.38      325.28      5.61 o 
   3   4  10      128.52      122.37      6.64 o 
   4   4  10       71.84       58.95      3.03 o 
   5   4  10      138.14      141.40      3.42 o 
   6   4  10       54.94       57.98      2.75 o 
  -2   5  10        2.63        3.79      5.90 o 
  -1   5  10      321.15      300.78      7.17 o 
   0   5  10        5.57        8.32      2.87 o 
   1   5  10      193.30      172.33      6.13 o 
   2   5  10        7.31        5.83      1.13 o 
   3   5  10       25.45       26.40      1.64 o 
   4   5  10       57.89       64.71      2.48 o 
   5   5  10       10.27        8.62      1.92 o 
  -1   6  10       59.86       63.23      5.90 o 
   0   6  10        8.13        5.48      2.68 o 
   1   6  10        2.26        4.54      2.84 o 
   2   6  10        0.08        1.50      0.96 o 
   3   6  10       70.76       55.97      2.04 o 
   4   6  10        8.33        7.06      1.71 o 
   5   6  10       38.59       39.06      2.46 o 
   1   7  10        6.86       11.49      2.83 o 
   2   7  10      116.39      101.98      4.72 o 
   3   7  10       48.40       52.35      2.60 o 
   4   7  10       41.31       47.73      2.39 o 
  -3  -6  11        1.10        1.69      3.37 o 
  -2  -6  11        4.60        0.01      0.84 o 
  -1  -6  11        6.08       -0.11      1.28 o 
  -4  -5  11        0.18        0.84      3.16 o 
  -3  -5  11       56.71       48.65      2.49 o 
  -2  -5  11      111.51      108.91      4.74 o 
  -1  -5  11      877.63      849.43     10.22 o 
   0  -5  11       10.98        7.12      6.01 o 
   1  -5  11        0.06       -1.26      5.06 o 
  -5  -4  11        1.54        2.11      3.58 o 
  -4  -4  11      202.41      194.13      6.96 o 
  -3  -4  11       85.85       63.68      1.58 o 
  -2  -4  11       17.95       15.06      4.00 o 
  -1  -4  11       76.03       67.41      1.92 o 
   0  -4  11      190.85      186.21      7.17 o 
   1  -4  11       16.48       16.23      3.79 o 
   2  -4  11       41.80       38.36      8.01 o 
  -5  -3  11        0.89        1.79      2.38 o 
  -4  -3  11        8.78       13.28      3.79 o 
  -3  -3  11      203.68      209.43      2.25 o 
  -2  -3  11       64.28       64.42      1.41 o 
  -1  -3  11      653.46      674.48      6.15 o 
   0  -3  11      132.50      131.83      4.00 o 
   1  -3  11        2.01        3.19      3.20 o 
   2  -3  11       40.36       54.26      4.05 o 
   3  -3  11       73.83       79.79      4.25 o 
  -5  -2  11        0.39        0.73      3.20 o 
  -4  -2  11       10.09       10.80      1.12 o 
  -3  -2  11      271.02      270.93      2.85 o 
  -2  -2  11        0.72        1.19      0.83 o 
  -1  -2  11      549.45      447.35      4.83 o 
   0  -2  11       99.06       85.19      3.48 o 
   1  -2  11        0.33       -0.32      1.49 o 
   2  -2  11       13.26       12.70      3.00 o 
   3  -2  11       24.07       24.30      3.20 o 
   4  -2  11        3.91        4.48      3.05 o 
  -5  -1  11       51.88       56.03      1.94 o 
  -4  -1  11       27.71       26.01      1.80 o 
  -3  -1  11      334.48      322.27      3.50 o 
  -2  -1  11       70.55       71.41      1.78 o 
  -1  -1  11       52.54       50.20      1.75 o 
   0  -1  11      547.20      492.54      6.78 o 
   1  -1  11      167.07      163.25      4.99 o 
   2  -1  11       86.46      108.19      5.69 o 
   3  -1  11       45.72       52.52      3.27 o 
   4  -1  11      113.41      116.87      6.53 o 
  -5   0  11       11.86       11.94      1.69 o 
  -4   0  11        1.12        0.22      1.33 o 
  -3   0  11       36.79       37.45      2.07 o 
  -2   0  11       15.76       18.84      1.42 o 
  -1   0  11        7.40       10.45      1.29 o 
   0   0  11       72.68      103.99      6.43 o 
   1   0  11       26.09       19.64      1.94 o 
   2   0  11       20.01       20.92      2.38 o 
   3   0  11      304.45      302.05      5.37 o 
   4   0  11       16.29       17.57      2.90 o 
   5   0  11        0.74        1.69      2.53 o 
  -5   1  11        6.18        8.44      1.84 o 
  -4   1  11      313.15      305.84     10.12 o 
  -3   1  11        0.31        0.25      0.98 o 
  -2   1  11      268.83      251.14      3.15 o 
  -1   1  11      107.41       88.23      2.06 o 
   0   1  11     3273.54     3482.63     29.73 o 
   1   1  11      746.43      742.58      7.75 o 
   2   1  11     1487.08     1577.14     16.02 o 
   3   1  11       96.24       85.91      3.28 o 
   4   1  11      475.25      474.94      6.93 o 
   5   1  11        0.34        0.86      2.16 o 
  -4   2  11        0.00        0.42      2.32 o 
  -3   2  11        3.05        1.35      2.11 o 
  -2   2  11       77.49       73.96      2.30 o 
  -1   2  11       19.17       21.10      1.34 o 
   0   2  11      229.48      221.43      4.29 o 
   1   2  11       11.33        9.90      1.86 o 
   2   2  11      340.16      354.58      7.48 o 
   3   2  11      606.96      569.11      7.15 o 
   4   2  11       62.74       61.62      3.05 o 
   5   2  11       32.25       32.68      5.06 o 
  -4   3  11        0.88        1.90      5.06 o 
  -3   3  11       80.29       81.57      5.06 o 
  -2   3  11        0.04        1.90      2.32 o 
  -1   3  11       42.64       43.11      1.43 o 
   0   3  11       68.95       74.09      2.90 o 
   1   3  11       78.74       73.55      5.48 o 
   2   3  11      351.24      363.68      5.87 o 
   3   3  11      123.42      136.15      5.14 o 
   4   3  11       22.97       29.20      2.53 o 
   5   3  11      123.04      112.78      4.33 o 
  -3   4  11        2.63        3.16      3.58 o 
  -2   4  11       22.62       19.44      2.90 o 
  -1   4  11       16.96       15.59      2.61 o 
   0   4  11        0.00        0.31      0.46 o 
   1   4  11      471.77      450.20      7.08 o 
   2   4  11        2.32        3.90      1.94 o 
   3   4  11        0.81       -0.84      1.64 o 
   4   4  11      184.78      168.76      5.80 o 
   5   4  11        1.64        2.74      1.86 o 
  -2   5  11        1.84        0.63      3.37 o 
  -1   5  11       44.00       42.98      3.50 o 
   0   5  11       35.74       37.11      3.05 o 
   1   5  11      298.52      304.16      3.38 o 
   2   5  11        0.02        0.52      0.90 o 
   3   5  11        0.03        1.23      1.31 o 
   4   5  11        1.74        1.87      1.42 o 
   5   5  11       17.27       11.04      4.05 o 
  -1   6  11        8.53       13.28      4.64 o 
   0   6  11       73.68       84.57      7.80 o 
   1   6  11        5.43        8.43      2.53 o 
   2   6  11        5.53        7.58      1.47 o 
   3   6  11       39.62       29.58      1.81 o 
   4   6  11      113.47      111.99      4.85 o 
   5   6  11        1.07        0.46      1.79 o 
   1   7  11       22.34       20.42      3.89 o 
   2   7  11       58.11       65.81      4.40 o 
   3   7  11       48.39       43.81      2.54 o 
  -4  -5  12        0.20        1.26      3.37 o 
  -3  -5  12        4.25        2.32      5.27 o 
  -2  -5  12       55.19       59.21      3.90 o 
  -1  -5  12       33.05       29.54      2.53 o 
   0  -5  12      162.73      150.03      4.95 o 
   1  -5  12      110.52      111.08      6.11 o 
  -4  -4  12       26.86       29.72      4.64 o 
  -3  -4  12        2.08        1.62      1.16 o 
  -2  -4  12      499.69      479.35      6.33 o 
  -1  -4  12       51.36       53.42      1.94 o 
   0  -4  12      125.62      140.42      3.69 o 
   1  -4  12       16.17       11.86      3.06 o 
   2  -4  12        0.89        0.63      3.16 o 
  -5  -3  12      168.66      167.15     10.54 o 
  -4  -3  12        9.29        7.80      5.69 o 
  -3  -3  12       41.15       41.44      0.98 o 
  -2  -3  12       33.81       30.21      1.73 o 
  -1  -3  12      393.70      359.69      4.53 o 
   0  -3  12        0.32       -1.58      2.46 o 
   1  -3  12      291.49      277.36      9.27 o 
   2  -3  12       95.93      101.68      7.48 o 
   3  -3  12        5.31        5.17      3.57 o 
  -5  -2  12       16.56       17.96      2.83 o 
  -4  -2  12        4.42        3.25      1.37 o 
  -3  -2  12       99.70       94.56      1.67 o 
  -2  -2  12      109.86      108.87      2.03 o 
  -1  -2  12       59.07       66.26      2.07 o 
   0  -2  12      387.46      383.30      5.07 o 
   1  -2  12       11.84       15.02      2.71 o 
   2  -2  12       96.58       91.85      5.80 o 
   3  -2  12      104.89      107.16      5.22 o 
   4  -2  12       23.21       24.08      4.56 o 
  -5  -1  12        0.11       -1.04      1.04 o 
  -4  -1  12       94.70      102.43      3.03 o 
  -3  -1  12        0.01        1.04      0.82 o 
  -2  -1  12      222.61      203.56      2.73 o 
  -1  -1  12        5.36        5.40      1.55 o 
   0  -1  12        0.61        0.26      1.44 o 
   1  -1  12      100.16       96.17      3.66 o 
   2  -1  12        0.57        2.01      2.01 o 
   3  -1  12       22.46       16.56      2.83 o 
   4  -1  12        0.22       -0.01      1.71 o 
  -5   0  12        0.14        0.11      1.04 o 
  -4   0  12      118.99      115.56      3.39 o 
  -3   0  12      138.14      149.18      2.59 o 
  -2   0  12      263.96      271.75      5.60 o 
  -1   0  12      312.94      324.22      3.84 o 
   0   0  12       33.74       34.05      2.36 o 
   1   0  12      231.26      237.45      4.10 o 
   2   0  12      193.32      232.32      8.12 o 
   3   0  12      286.99      291.77      6.53 o 
   4   0  12     1439.85     1531.21     17.88 o 
   5   0  12       56.36       55.47      4.10 o 
  -4   1  12       38.38       35.62      3.16 o 
  -3   1  12        0.20        0.39      1.08 o 
  -2   1  12       16.45       14.73      1.56 o 
  -1   1  12       49.45       57.38      1.87 o 
   0   1  12        0.23       -0.42      1.63 o 
   1   1  12       34.08       34.66      6.64 o 
   2   1  12      526.80      546.77      8.79 o 
   3   1  12       22.12       20.92      2.68 o 
   4   1  12        7.50        6.76      2.93 o 
   5   1  12        9.39       11.67      3.27 o 
  -4   2  12        3.74        2.95      2.74 o 
  -3   2  12        0.97        1.51      1.12 o 
  -2   2  12       67.53       71.46      3.83 o 
  -1   2  12     1114.86     1143.67      9.23 o 
   0   2  12      102.78       88.60      2.90 o 
   1   2  12      456.94      490.57      6.84 o 
   2   2  12       89.31       86.37      3.05 o 
   3   2  12      319.84      319.08      6.96 o 
   4   2  12       98.97      100.14      4.24 o 
   5   2  12      142.15      153.69      4.47 o 
  -3   3  12       28.29       21.92      6.32 o 
  -2   3  12       40.46       38.33      3.38 o 
  -1   3  12       28.56       31.89      2.20 o 
   0   3  12       31.53       30.23      2.46 o 
   1   3  12      102.44      105.98      4.99 o 
   2   3  12      260.23      229.69      5.10 o 
   3   3  12       46.43       39.85      4.85 o 
   4   3  12       22.50       18.10      3.03 o 
   5   3  12        6.30        5.16      2.38 o 
  -3   4  12        4.45        6.53      3.79 o 
  -2   4  12       50.78       56.54      3.58 o 
  -1   4  12      137.78      132.35      5.06 o 
   0   4  12      162.13      166.73      6.71 o 
   1   4  12       51.80       39.52      2.90 o 
   2   4  12       20.81       25.51      3.09 o 
   3   4  12      223.81      220.53      4.39 o 
   4   4  12      108.63      116.89      4.21 o 
   5   4  12       30.84       32.30      2.83 o 
  -2   5  12        0.03        0.63      5.27 o 
  -1   5  12        2.97        3.92      3.06 o 
   0   5  12       37.45       33.59      4.99 o 
   1   5  12       58.75       51.30      1.64 o 
   2   5  12        9.22        5.64      1.22 o 
   3   5  12       92.49       76.66      2.77 o 
   4   5  12        0.01        0.48      1.29 o 
   5   5  12       48.33       45.54      3.23 o 
  -1   6  12        0.59       -2.90      2.90 o 
   0   6  12       63.96       64.61      3.95 o 
   1   6  12       26.71       14.25      5.06 o 
   2   6  12        0.16        1.79      1.33 o 
   3   6  12       35.54       38.90      3.01 o 
   4   6  12       14.49       10.62      1.96 o 
   1   7  12        0.81        2.00      2.53 o 
   2   7  12       42.73       41.56      5.27 o 
   3   7  12       53.79       55.40      2.19 o 
  -3  -5  13       31.36       37.94      5.06 o 
  -2  -5  13       65.74       72.25      9.06 o 
  -1  -5  13        0.51        3.44      1.91 o 
   0  -5  13      190.21      183.94     10.64 o 
  -4  -4  13        2.77        4.22      3.79 o 
  -3  -4  13        7.60        8.64      1.58 o 
  -2  -4  13        4.19        3.69      1.05 o 
  -1  -4  13      235.21      225.47      3.62 o 
   0  -4  13       81.15       76.90      3.63 o 
   1  -4  13        0.15        0.40      1.86 o 
   2  -4  13        0.59       -1.26      3.58 o 
  -4  -3  13       33.45       43.63      4.64 o 
  -3  -3  13      289.75      293.94      3.80 o 
  -2  -3  13      116.38      120.14      2.30 o 
  -1  -3  13      144.08      155.30      4.11 o 
   0  -3  13      274.77      300.71      4.69 o 
   1  -3  13      136.47      134.75      3.95 o 
   2  -3  13      824.67      919.79     21.50 o 
   3  -3  13        0.10        1.58      2.75 o 
  -5  -2  13        1.61       -0.63      2.95 o 
  -4  -2  13        2.16        1.90      0.95 o 
  -3  -2  13        5.55        5.78      0.99 o 
  -2  -2  13      170.67      162.56      2.72 o 
  -1  -2  13      235.18      213.88      3.69 o 
   0  -2  13      503.73      444.43      7.23 o 
   1  -2  13       45.62       43.82      2.75 o 
   2  -2  13       38.97       38.70      3.20 o 
   3  -2  13       91.67       89.56      4.25 o 
  -5  -1  13        0.00        0.36      1.25 o 
  -4  -1  13       71.68       73.05      3.19 o 
  -3  -1  13       19.62       17.04      1.73 o 
  -2  -1  13      340.30      328.72      3.51 o 
  -1  -1  13      143.20      146.19      2.45 o 
   0  -1  13      281.74      307.51      5.89 o 
   1  -1  13        0.39        1.26      2.83 o 
   2  -1  13       12.41       11.08      2.46 o 
   3  -1  13      354.52      325.36      7.08 o 
   4  -1  13       51.46       44.77     10.22 o 
  -4   0  13        2.66        2.03      1.82 o 
  -3   0  13       63.59       58.01      1.98 o 
  -2   0  13        0.57        1.71      1.16 o 
  -1   0  13        9.72       10.31      1.50 o 
   0   0  13       65.46       70.86      2.53 o 
   1   0  13      100.79      105.62      3.73 o 
   2   0  13       15.49        7.80      2.24 o 
   3   0  13       19.12       16.76      3.35 o 
   4   0  13      108.74      105.51      5.17 o 
  -4   1  13      141.34      124.78     20.13 o 
  -3   1  13      163.20      152.55      3.27 o 
  -2   1  13      215.78      207.38      2.94 o 
  -1   1  13      290.36      275.09      4.27 o 
   0   1  13      267.67      285.40      4.47 o 
   1   1  13      387.04      368.98      5.37 o 
   2   1  13       78.99       70.28      3.73 o 
   3   1  13     2298.81     2273.89     21.98 o 
   4   1  13       69.67       69.29      3.79 o 
   5   1  13        3.25        3.24      3.19 o 
  -4   2  13        0.28        0.63      4.00 o 
  -3   2  13        5.75        6.79      1.29 o 
  -2   2  13       53.93       61.15      1.79 o 
  -1   2  13        3.45        3.24      1.21 o 
   0   2  13       46.55       53.12      3.19 o 
   1   2  13      173.73      178.55      3.87 o 
   2   2  13       79.94       77.79      3.20 o 
   3   2  13       85.34       85.38      3.43 o 
   4   2  13       73.76       64.72      3.43 o 
   5   2  13       39.39       42.15      3.43 o 
  -3   3  13        2.10        1.69      2.95 o 
  -2   3  13      321.15      323.00      3.75 o 
  -1   3  13        9.19       10.06      1.75 o 
   0   3  13      188.06      187.47      4.10 o 
   1   3  13      172.04      174.74      4.75 o 
   2   3  13      321.97      307.34      7.48 o 
   3   3  13     1103.84     1128.05     12.15 o 
   4   3  13      396.51      414.74      6.48 o 
   5   3  13       21.12       11.00     12.12 o 
  -3   4  13       18.18        9.06      4.22 o 
  -2   4  13       13.07       16.52      3.44 o 
  -1   4  13       23.09       23.92      3.41 o 
   0   4  13       12.37       11.77      1.17 o 
   1   4  13       39.29       34.67      4.54 o 
   2   4  13       62.94       65.34      3.35 o 
   3   4  13       77.79       76.26      4.32 o 
   4   4  13       87.91       69.89      3.28 o 
   5   4  13       50.35       45.72      3.13 o 
  -2   5  13       44.88       49.95      5.48 o 
  -1   5  13        0.67        0.53      2.24 o 
   0   5  13       13.60       16.61      2.90 o 
   1   5  13        9.61        8.18      0.83 o 
   2   5  13       56.68       49.53      3.63 o 
   3   5  13      107.47       98.01      3.65 o 
   4   5  13        0.04        0.32      1.51 o 
   5   5  13        2.81        2.37      2.20 o 
   0   6  13        3.90        5.50      2.90 o 
   1   6  13       20.15       20.06      3.05 o 
   2   6  13       37.91       42.88      2.10 o 
   3   6  13        3.74        1.21      1.31 o 
   4   6  13       25.80       16.33      6.38 o 
   2   7  13        0.14       -1.77      3.00 o 
  -3  -5  14        9.44        4.85      4.00 o 
  -2  -5  14        0.82        0.53      1.60 o 
  -1  -5  14        2.15        0.91      2.46 o 
   0  -5  14        0.37        1.84      2.32 o 
  -4  -4  14       10.65       17.07      4.64 o 
  -3  -4  14        1.63        2.65      1.58 o 
  -2  -4  14      146.70      145.81      3.09 o 
  -1  -4  14       46.95       56.55      2.45 o 
   0  -4  14      115.59      144.06      4.44 o 
   1  -4  14       94.55       93.96      3.88 o 
  -4  -3  14        0.02       -1.90      3.37 o 
  -3  -3  14        6.53        3.67      1.22 o 
  -2  -3  14       84.60       83.84      2.72 o 
  -1  -3  14       32.86       33.73      2.17 o 
   0  -3  14       18.10       16.13      2.16 o 
   1  -3  14        7.51        6.00      2.74 o 
   2  -3  14       12.19        9.59      2.98 o 
  -4  -2  14        6.14        5.51      1.61 o 
  -3  -2  14      168.26      161.83      2.15 o 
  -2  -2  14     1426.78     1574.61     11.92 o 
  -1  -2  14      726.10      733.90      6.61 o 
   0  -2  14      231.87      242.84      4.86 o 
   1  -2  14     1494.72     1554.90     16.68 o 
   2  -2  14       56.29       50.81      3.43 o 
   3  -2  14       28.04       29.50      3.65 o 
  -4  -1  14        4.60        3.75      1.92 o 
  -3  -1  14       11.80       10.29      1.62 o 
  -2  -1  14      442.73      390.85      4.08 o 
  -1  -1  14      258.57      238.19      3.21 o 
   0  -1  14        9.62       10.65      1.94 o 
   1  -1  14       64.89       63.25      2.98 o 
   2  -1  14      116.34      104.36      3.73 o 
   3  -1  14       15.35       19.07      3.20 o 
   4  -1  14       11.18        7.59      3.28 o 
  -4   0  14       12.71       11.67      2.07 o 
  -3   0  14      136.48      145.98      3.47 o 
  -2   0  14      322.25      332.18      4.77 o 
  -1   0  14       12.46       12.21      1.68 o 
   0   0  14      304.19      309.50      4.69 o 
   1   0  14      679.08      696.53      8.20 o 
   2   0  14      297.99      279.38      7.38 o 
   3   0  14       99.12       98.87      7.06 o 
   4   0  14        1.24       -1.29      2.63 o 
  -4   1  14        2.79        2.38      1.98 o 
  -3   1  14       12.62       12.83      1.70 o 
  -2   1  14       16.83       16.54      1.86 o 
  -1   1  14       49.56       56.21      1.86 o 
   0   1  14      102.22       88.05      3.63 o 
   1   1  14       52.58       50.48      3.48 o 
   2   1  14        4.21        3.81      2.68 o 
   3   1  14       82.22       77.80      3.73 o 
   4   1  14       18.77       19.37      3.73 o 
   5   1  14       49.11       48.44      4.02 o 
  -4   2  14       50.59       43.00      4.22 o 
  -3   2  14        0.02        0.36      1.43 o 
  -2   2  14       99.08      102.86      3.87 o 
  -1   2  14        9.55        8.46      1.33 o 
   0   2  14       10.77       10.10      2.65 o 
   1   2  14       47.87       65.03      3.05 o 
   2   2  14      757.78      801.43     10.18 o 
   3   2  14       16.54       15.40      2.68 o 
   4   2  14       49.45       51.18      5.48 o 
   5   2  14       15.53       21.74      3.80 o 
  -3   3  14       27.34       23.15     16.34 o 
  -2   3  14        4.10        1.78      1.57 o 
  -1   3  14       15.25       16.52      1.62 o 
   0   3  14       34.24       39.63      4.64 o 
   1   3  14        2.33        0.82      2.20 o 
   2   3  14      522.86      512.55      7.95 o 
   3   3  14      122.99      121.53      3.88 o 
   4   3  14      327.23      328.89      7.69 o 
   5   3  14      159.17      162.51      5.54 o 
  -2   4  14       21.91       17.07      6.74 o 
  -1   4  14        1.65       -0.21      4.00 o 
   0   4  14      185.42      196.54      3.12 o 
   1   4  14      144.04      159.98      8.43 o 
   2   4  14     1330.69     1396.96     15.63 o 
   3   4  14        0.43        5.67      2.74 o 
   4   4  14        2.46        5.69      2.38 o 
   5   4  14       18.29       36.08      3.20 o 
  -1   5  14        0.02        2.32      3.58 o 
   0   5  14       46.67       47.21      4.85 o 
   1   5  14       95.59       79.18      4.22 o 
   2   5  14       54.61       55.28      7.90 o 
   3   5  14       10.25        7.69      2.53 o 
   4   5  14       30.06       34.53      3.61 o 
   0   6  14        6.25        2.53      6.32 o 
   1   6  14       66.41       86.84      5.90 o 
   2   6  14        5.02        6.21      3.58 o 
   3   6  14       10.28        3.54      3.02 o 
   4   6  14       14.43        6.29      4.51 o 
  -3  -4  15        3.82        4.00      3.79 o 
  -2  -4  15        0.18       -0.26      0.97 o 
  -1  -4  15       47.98       43.25      2.14 o 
   0  -4  15       74.33       83.98      3.93 o 
   1  -4  15       20.85       23.62      3.63 o 
  -4  -3  15       65.23       68.92      5.48 o 
  -3  -3  15       40.30       37.07      1.53 o 
  -2  -3  15       34.69       34.57      1.54 o 
  -1  -3  15      458.06      509.20      6.21 o 
   0  -3  15      896.13      909.70     13.07 o 
   1  -3  15      201.29      210.27      6.85 o 
   2  -3  15       95.61      104.30     10.33 o 
  -4  -2  15       21.32       19.51      3.58 o 
  -3  -2  15       26.38       29.19      1.60 o 
  -2  -2  15       55.37       51.87      4.23 o 
  -1  -2  15       35.93       37.47      2.14 o 
   0  -2  15      168.58      144.83      4.13 o 
   1  -2  15       91.87      101.63      4.33 o 
   2  -2  15       10.94        9.07      2.75 o 
   3  -2  15        5.14        7.38      3.13 o 
  -4  -1  15        2.24        2.97      1.04 o 
  -3  -1  15      484.01      520.80      5.15 o 
  -2  -1  15      259.44      280.59      3.69 o 
  -1  -1  15      228.97      243.23      3.63 o 
   0  -1  15     1124.69     1209.31     21.18 o 
   1  -1  15      156.14      164.22      8.22 o 
   2  -1  15        0.52        2.22      2.55 o 
   3  -1  15       66.83       62.04      3.95 o 
   4  -1  15        4.13        7.47      5.36 o 
  -4   0  15        1.84        0.87      1.47 o 
  -3   0  15      222.42      205.39      3.24 o 
  -2   0  15       40.86       35.16      2.67 o 
  -1   0  15        5.36        5.98      1.42 o 
   0   0  15       76.71       85.88      3.54 o 
   1   0  15       44.76       36.78      2.83 o 
   2   0  15        0.21        1.16      2.09 o 
   3   0  15        4.73        0.49      2.68 o 
   4   0  15        4.74        2.06      3.25 o 
  -4   1  15       64.49       62.24      2.75 o 
  -3   1  15       21.39       24.75      2.01 o 
  -2   1  15       20.58       21.05      1.85 o 
  -1   1  15       84.13       77.27      3.21 o 
   0   1  15      967.98      945.04     10.86 o 
   1   1  15      487.34      431.90      6.26 o 
   2   1  15        9.54        9.45      3.03 o 
   3   1  15      270.73      280.50      6.39 o 
   4   1  15       11.14        7.43      3.54 o 
  -3   2  15       18.04       16.26      1.88 o 
  -2   2  15       16.01       16.48      1.65 o 
  -1   2  15       43.83       44.17      1.86 o 
   0   2  15       43.95       43.42      3.47 o 
   1   2  15        3.12        5.48      2.24 o 
   2   2  15        7.55        8.51      3.03 o 
   3   2  15        8.73        7.27      2.53 o 
   4   2  15      284.02      292.28     11.49 o 
   5   2  15        0.07        0.11      2.09 o 
  -3   3  15      177.22      190.51      5.73 o 
  -2   3  15        0.58        0.25      1.22 o 
  -1   3  15      188.63      181.21      2.93 o 
   0   3  15        0.07        2.18      2.49 o 
   1   3  15      318.95      327.37      5.59 o 
   2   3  15       58.15       57.33      3.98 o 
   3   3  15      150.87      159.01      4.39 o 
   4   3  15        3.81        6.23      2.61 o 
   5   3  15       21.65       20.89      3.80 o 
  -2   4  15       33.86       35.09      3.35 o 
  -1   4  15        1.93        0.27      0.53 o 
   0   4  15       17.44       20.15      1.16 o 
   1   4  15      636.85      622.79     10.33 o 
   2   4  15       32.42       20.32      4.61 o 
   3   4  15      714.72      699.74      9.31 o 
   4   4  15       33.51       39.73      3.28 o 
   5   4  15       64.57       82.73      4.02 o 
  -1   5  15        5.67        4.72      3.51 o 
   0   5  15       63.59       74.08      4.10 o 
   1   5  15      319.12      323.34      7.21 o 
   2   5  15        0.04        1.03      3.50 o 
   3   5  15        6.32        3.40      4.53 o 
   4   5  15        1.00        2.71      3.90 o 
   0   6  15       15.49       18.34      3.58 o 
   1   6  15       15.12       13.76      3.28 o 
   2   6  15        0.60        2.05      1.17 o 
   3   6  15        0.15        0.49      1.40 o 
  -3  -4  16       18.77        0.00      2.95 o 
  -2  -4  16       14.22        9.24      1.41 o 
  -1  -4  16        3.06        0.80      1.75 o 
   0  -4  16        0.45        0.17      1.62 o 
  -3  -3  16        0.18        0.18      0.82 o 
  -2  -3  16      152.39      140.93      2.85 o 
  -1  -3  16       90.09       92.09      2.93 o 
   0  -3  16       28.95       29.28      2.61 o 
   1  -3  16        0.78        1.58      2.24 o 
   2  -3  16       38.07       32.56     13.60 o 
  -4  -2  16       30.66       36.25      4.64 o 
  -3  -2  16        3.73        1.12      1.33 o 
  -2  -2  16      108.01      127.82      3.01 o 
  -1  -2  16      744.17      709.51      7.48 o 
   0  -2  16       48.41       51.91      3.31 o 
   1  -2  16        0.26       -1.14      2.46 o 
   2  -2  16        7.23        7.36      2.75 o 
   3  -2  16        9.31       10.22      3.35 o 
  -4  -1  16        8.89        7.54      1.25 o 
  -3  -1  16       26.55       28.03      1.94 o 
  -2  -1  16        4.78        4.09      1.33 o 
  -1  -1  16      409.24      379.59      5.21 o 
   0  -1  16       56.01       51.21      2.75 o 
   1  -1  16       39.90       37.64      3.51 o 
   2  -1  16       57.86       56.36      3.50 o 
   3  -1  16        0.16       -0.11      1.79 o 
  -4   0  16      323.73      355.23      5.46 o 
  -3   0  16      161.78      162.04      2.87 o 
  -2   0  16      368.65      365.89      4.86 o 
  -1   0  16        0.04        3.06      1.73 o 
   0   0  16      572.31      583.03      8.05 o 
   1   0  16      504.05      519.78     13.07 o 
   2   0  16      499.07      445.63      6.86 o 
   3   0  16       55.96       66.90      4.75 o 
   4   0  16       17.01       13.17      3.50 o 
  -3   1  16        8.39        7.60      1.74 o 
  -2   1  16        7.21       10.82      1.52 o 
  -1   1  16        5.58        4.37      1.56 o 
   0   1  16        0.57       -0.95      2.14 o 
   1   1  16        6.08       12.94      3.03 o 
   2   1  16        5.33        8.22      2.53 o 
   3   1  16        0.01       -0.42      2.09 o 
   4   1  16       11.24       12.70      3.89 o 
  -3   2  16        3.56        4.54      1.74 o 
  -2   2  16       35.63       37.41      2.81 o 
  -1   2  16      602.14      618.75      6.50 o 
   0   2  16      216.61      210.38      5.30 o 
   1   2  16      115.93      114.68      4.37 o 
   2   2  16      944.11      970.28     11.18 o 
   3   2  16        2.80        3.35      2.90 o 
   4   2  16       94.17       99.83      5.26 o 
  -2   3  16       16.99       19.22      1.44 o 
  -1   3  16       25.87       24.88      1.67 o 
   0   3  16        1.97        1.13      2.22 o 
   1   3  16        1.71        2.22      2.16 o 
   2   3  16        4.50        2.65      2.65 o 
   3   3  16      162.75      188.65      4.92 o 
   4   3  16        1.60        2.48      3.03 o 
  -2   4  16        1.14        2.32      2.53 o 
  -1   4  16        0.70        0.71      0.93 o 
   0   4  16       38.61       45.58      1.72 o 
   1   4  16       10.13       11.15      2.75 o 
   2   4  16        2.39        7.27      3.19 o 
   3   4  16      213.64      226.61      5.37 o 
   4   4  16       20.17       19.53      3.20 o 
  -1   5  16       22.74       22.32      4.18 o 
   0   5  16      260.61      253.23      7.13 o 
   1   5  16        0.01        1.53      2.46 o 
   2   5  16      186.96      186.09      5.06 o 
   3   5  16       44.15       44.95      3.50 o 
   4   5  16        6.91        8.13      7.38 o 
   1   6  16       10.05       12.23      5.29 o 
   2   6  16       72.42       63.76      2.70 o 
   3   6  16        9.17       14.89      5.58 o 
  -2  -4  17        0.85        1.74      1.46 o 
  -1  -4  17        0.92        1.24      1.73 o 
  -3  -3  17       69.90       81.28      2.08 o 
  -2  -3  17        0.06        0.39      1.04 o 
  -1  -3  17       61.53       51.76      2.58 o 
   0  -3  17        2.93        5.38      2.55 o 
   1  -3  17       71.86       77.77      9.06 o 
  -3  -2  17       88.43       83.16      2.21 o 
  -2  -2  17       36.98       41.68      5.20 o 
  -1  -2  17       42.33       31.72      9.02 o 
   0  -2  17        3.07        1.25      2.26 o 
   1  -2  17       32.79       35.06      3.82 o 
   2  -2  17        2.91        5.39      2.75 o 
  -3  -1  17      415.98      460.76      5.60 o 
  -2  -1  17      126.91      132.02      2.91 o 
  -1  -1  17        2.16        2.02      1.55 o 
   0  -1  17      156.67      156.65      3.80 o 
   1  -1  17        7.42       14.77      4.25 o 
   2  -1  17      110.73      115.15      4.31 o 
   3  -1  17       98.65      108.10     10.22 o 
  -3   0  17       86.73       76.58      2.57 o 
  -2   0  17      266.07      247.63      3.90 o 
  -1   0  17        1.06        3.08      2.17 o 
   0   0  17       69.29       61.67      2.98 o 
   1   0  17      164.03      148.32      4.17 o 
   2   0  17        3.06        0.07      2.49 o 
   3   0  17       69.14       59.64      4.91 o 
  -3   1  17        2.92        2.26      1.51 o 
  -2   1  17      118.79      108.12      2.85 o 
  -1   1  17        7.65        7.65      1.55 o 
   0   1  17      483.30      476.99      7.34 o 
   1   1  17      205.15      206.21      7.59 o 
   2   1  17       52.25       59.42      3.50 o 
   3   1  17        5.70        6.53      2.83 o 
   4   1  17       58.14       67.51      6.85 o 
  -3   2  17        7.55        6.05      2.55 o 
  -2   2  17        0.15        0.43      1.12 o 
  -1   2  17        0.20        0.40      1.25 o 
   0   2  17        2.75        1.92      3.35 o 
   1   2  17        7.37        1.26      2.95 o 
   2   2  17        5.68        3.79      3.37 o 
   3   2  17        8.09        9.27      4.00 o 
   4   2  17       20.61       15.81      4.85 o 
  -2   3  17       28.90       28.84      7.74 o 
  -1   3  17      296.70      301.12      6.43 o 
   0   3  17        6.52        6.51      2.46 o 
   1   3  17      415.30      409.36      6.63 o 
   2   3  17       52.78       49.68      4.15 o 
   3   3  17       57.72       71.64      4.63 o 
   4   3  17      291.21      324.18     11.38 o 
  -1   4  17        0.42        1.05      1.09 o 
   0   4  17       36.51       37.73      2.68 o 
   1   4  17       12.58       12.63      3.44 o 
   2   4  17       37.97       36.40     22.13 o 
   3   4  17        1.76        2.74      3.16 o 
   4   4  17        0.17        1.76      2.61 o 
   0   5  17       38.42       41.45      4.72 o 
   1   5  17       82.26       90.79      5.69 o 
   2   5  17       39.92       45.36      3.72 o 
   3   5  17        7.30        5.27      5.27 o 
  -2  -3  18       24.74       25.30      6.85 o 
  -1  -3  18       37.60       43.05      2.28 o 
   0  -3  18        0.43        0.38      1.71 o 
  -3  -2  18       36.77       37.09      1.93 o 
  -2  -2  18        4.32        1.48      1.56 o 
  -1  -2  18       61.71       69.17      3.27 o 
   0  -2  18        5.77        8.98      2.81 o 
   1  -2  18       19.58       18.55      4.53 o 
   2  -2  18       55.97       48.50      4.72 o 
  -3  -1  18       34.54       35.70      2.10 o 
  -2  -1  18       42.80       41.99      2.32 o 
  -1  -1  18       44.12       33.91      3.14 o 
   0  -1  18        0.11        1.90      1.94 o 
   1  -1  18        9.90        6.74      3.03 o 
   2  -1  18       13.82       12.96      3.05 o 
  -3   0  18       35.59       34.13      1.93 o 
  -2   0  18        3.02        3.26      1.67 o 
  -1   0  18      583.05      639.04     11.54 o 
   0   0  18       96.29      108.10      3.58 o 
   1   0  18       43.46       57.60      5.14 o 
   2   0  18      311.46      326.58      6.64 o 
   3   0  18       79.17       79.33      5.30 o 
  -3   1  18       52.81       53.35      2.73 o 
  -2   1  18        3.53        2.00      2.32 o 
  -1   1  18      105.34      108.78      6.96 o 
   0   1  18      119.52      124.78      5.27 o 
   1   1  18       89.57       87.35      4.40 o 
   2   1  18       68.44       57.55      4.40 o 
   3   1  18       20.13       18.71      4.09 o 
  -2   2  18        0.27        0.58      1.70 o 
  -1   2  18      166.55      185.45      3.55 o 
   0   2  18       64.48       63.58      4.05 o 
   1   2  18      196.54      208.46      4.92 o 
   2   2  18      114.65      110.44      4.98 o 
   3   2  18        0.16        1.05      2.38 o 
   4   2  18       50.31       45.75      4.17 o 
  -2   3  18        3.15        2.78      1.47 o 
  -1   3  18        0.07       -0.65      1.45 o 
   0   3  18        2.16        4.56      2.93 o 
   1   3  18        6.83        8.81      3.35 o 
   2   3  18       94.09       98.57      4.08 o 
   3   3  18        0.23        2.89      3.22 o 
   4   3  18       11.58        9.06      5.22 o 
  -1   4  18       16.57       19.76      3.35 o 
   0   4  18      283.58      286.08      6.00 o 
   1   4  18       25.93       24.77      3.35 o 
   2   4  18       38.63       27.94     21.71 o 
   3   4  18      129.78      148.05      5.84 o 
   0   5  18       66.81       55.61      4.91 o 
   1   5  18        9.85        7.59      7.38 o 
   2   5  18       95.43       93.52      5.33 o 
   3   5  18       23.45       14.73     11.59 o 
  -1  -3  19       41.96       56.95      2.89 o 
  -2  -2  19       44.20       51.10      2.17 o 
  -1  -2  19        0.97        0.31      1.33 o 
   0  -2  19        1.98        6.11      2.81 o 
   1  -2  19      106.11       96.80      4.87 o 
  -3  -1  19       74.56       75.11      3.12 o 
  -2  -1  19       56.32       57.82      2.25 o 
  -1  -1  19       79.12       85.22      2.69 o 
   0  -1  19        0.04        0.17      2.10 o 
   1  -1  19       87.26       88.72      7.69 o 
   2  -1  19      151.96      155.42      5.14 o 
  -3   0  19        2.66        2.57      2.04 o 
  -2   0  19      106.37       95.81      3.37 o 
  -1   0  19        8.95        7.52      1.83 o 
   0   0  19       14.25       12.54      3.90 o 
   1   0  19        9.74        8.96      2.68 o 
   2   0  19        0.74        1.21      2.90 o 
   3   0  19       33.84       15.96     10.86 o 
  -2   1  19      207.45      221.05      4.00 o 
  -1   1  19       13.95       12.57      1.89 o 
   0   1  19        1.00        1.69      2.09 o 
   1   1  19        8.45       15.83      2.83 o 
   2   1  19       83.47       71.07      8.33 o 
   3   1  19       24.07        9.62      8.96 o 
  -2   2  19       39.56       49.20      3.05 o 
  -1   2  19       20.92       23.06      2.07 o 
   0   2  19       69.68       68.67      4.24 o 
   1   2  19        0.04        0.77      2.16 o 
   2   2  19        0.23        0.21      2.09 o 
   3   2  19        0.03        0.58      2.84 o 
  -1   3  19        2.21        3.75      1.92 o 
   0   3  19       20.60       18.86      3.05 o 
   1   3  19      585.83      584.28     11.18 o 
   2   3  19       84.46       82.74      4.17 o 
   3   3  19       27.27       22.34      3.50 o 
   0   4  19       37.51       37.27      2.61 o 
   1   4  19       77.10       79.67      4.25 o 
   2   4  19        1.52       -1.03      3.03 o 
   3   4  19       13.08       11.07      3.28 o 
   1   5  19        0.03        1.26      3.25 o 
   2   5  19      190.96      207.05      5.81 o 
  -1  -2  20      131.62      133.38      3.26 o 
   0  -2  20       24.78       32.14      2.98 o 
  -2  -1  20        3.65        1.05      1.68 o 
  -1  -1  20        7.47        5.14      2.66 o 
   0  -1  20       92.88       91.81      5.66 o 
   1  -1  20        1.34        3.06      2.53 o 
  -2   0  20        1.70        1.35      1.96 o 
  -1   0  20       33.14       35.30      2.66 o 
   0   0  20      184.47      186.00      7.59 o 
   1   0  20        0.86       -0.32      2.09 o 
   2   0  20      168.72      172.50      5.29 o 
  -2   1  20        1.13        1.21      1.54 o 
  -1   1  20        8.31        6.35      2.05 o 
   0   1  20        2.13       -0.11      2.17 o 
   1   1  20        7.49        3.41      4.95 o 
   2   1  20        0.26       -0.41      2.68 o 
  -1   2  20       10.13       10.47      2.22 o 
   0   2  20        9.58        9.06      3.79 o 
   1   2  20      107.22       99.28      5.90 o 
   2   2  20      206.10      191.77      6.39 o 
   3   2  20      230.16      256.91      9.17 o 
  -1   3  20       20.71       15.71      2.45 o 
   0   3  20       51.77       59.15      4.64 o 
   1   3  20        0.42        0.21      2.74 o 
   2   3  20       42.34       45.85      4.56 o 
   3   3  20       56.01       51.01      4.85 o 
   0   4  20      251.29      258.65      9.38 o 
   1   4  20       43.50       38.59      3.88 o 
   2   4  20        7.05        4.64      4.64 o 
  -1  -1  21      209.60      231.02      4.32 o 
   0  -1  21      202.73      200.38      4.99 o 
  -1   0  21       16.62       17.90      2.44 o 
   0   0  21        0.80       -0.32      3.27 o 
   1   0  21        1.16        1.15      2.74 o 
  -1   1  21       48.78       50.84      3.32 o 
   0   1  21       31.88       36.58      3.89 o 
   1   1  21       11.84        8.41      7.27 o 
   2   1  21        1.96       -0.48      2.90 o 
  -1   2  21       13.52        9.99      2.04 o 
   0   2  21        2.45        2.05      2.46 o 
   1   2  21       26.95       11.13     10.43 o 
   2   2  21      137.06      146.78      5.29 o 
   0   3  21        4.66        2.66      1.75 o 
   1   3  21      214.88      213.40      5.74 o 
   2   3  21       20.47       13.42     11.28 o 
   0   1  22        0.03       -0.65      2.68 o 
   1   1  22       10.16        3.91      4.43 o 
                                                 
